# Supplementary material for: Evaluation of urban green space plant landscape quality in Zhengzhou city using the AHP-SBE method
Source: PLoS One. 2025 Sep 26;20(9):e0329119. doi: 10.1371/journal.pone.0329119 (PMC12469112; doi:10.1371/journal.pone.0329119)
Supplement: S1 File — S1 Table. (DOCX). S2 File. (XLSX). S3 All the ethical parameters for human involvement in this study (PDF). (ZIP) [file pone.0329119.s001.zip]

Archive with 3 entries (3 files):
- Appendices.docx
- Consolidated assessed value.xlsx
- Ranking of importance values of trees and shrubs and herbs.xlsx
