# Supplementary material for: Evaluation of urban green space plant landscape quality in Zhengzhou city using the AHP-SBE method
Source: PLoS One. 2025 Sep 26;20(9):e0329119. doi: 10.1371/journal.pone.0329119 (PMC12469112; doi:10.1371/journal.pone.0329119)
Supplement: S1 File — S1 Table. (DOCX). S2 File. (XLSX). S3 All the ethical parameters for human involvement in this study (PDF). (ZIP) [file pone.0329119.s001.zip › Consolidated assessed value.xlsx]

## Sheet: AHP results 1
The sample number	B price	CEI price	Landscape quality grade
GY1	6.5589	0.65589	Ⅱ
GY2	8.0123	0.80123	Ⅰ
GY3	5.7029	0.57029	Ⅲ
GY4	7.1877	0.71877	Ⅱ
GY5	7.168	0.7168	Ⅱ
GY6	6.6086	0.66086	Ⅱ
GY7	8.4417	0.84417	Ⅰ
GY8	6.3223	0.63223	Ⅱ
FH1	5.6788	0.56788	Ⅲ
FH2	5.1388	0.51388	Ⅲ
FH3	6.879	0.6879	Ⅱ
FH4	6.7183	0.67183	Ⅱ
FH5	6.8984	0.68984	Ⅱ
FH6	6.9877	0.69877	Ⅱ
FH7	6.4378	0.64378	Ⅱ
FH8	7.2308	0.72308	Ⅱ
GC1	8.313	0.8313	Ⅰ
GC2	7.0583	0.70583	Ⅱ
GC3	5.2726	0.52726	Ⅲ
GC4	5.3956	0.53956	Ⅲ
GC5	5.1915	0.51915	Ⅲ
GC6	4.7222	0.47222	Ⅲ
GC7	5.9795	0.59795	Ⅲ
GC8	6.0762	0.60762	Ⅱ
FS1	8.0167	0.80167	Ⅰ
FS2	5.5004	0.55004	Ⅲ
FS3	6.3987	0.63987	Ⅱ
FS4	5.8679	0.58679	Ⅲ
FS5	7.9582	0.79582	Ⅱ
FS6	7.2082	0.72082	Ⅱ
FS7	5.0674	0.50674	Ⅲ
FS8	6.0192	0.60192	Ⅱ
QY1	5.4521	0.54521	Ⅲ
QY2	5.602	0.5602	Ⅲ
QY3	6.7114	0.67114	Ⅱ
QY4	7.005	0.7005	Ⅱ
QY5	6.2019	0.62019	Ⅱ
QY6	7.5394	0.75394	Ⅱ
QY7	6.6651	0.66651	Ⅱ
QY8	6.0956	0.60956	Ⅱ

## Sheet: AHP results 2
Evaluation factor	The weight of the layer	GY1	GY2	GY3	GY4	GY5	GY6	GY7	GY8	FH1	FH2	FH3	FH4	FH5	FH6	FH7	FH8	GC1	GC2	GC3	GC4	GC5	GC6	GC7	GC8	FS1	FS2	FS3	FS4	FS5	FS6	FS7	FS8	QY1	QY2	QY3	QY4	QY5	QY6	QY7	QY8
Green visibility C1	0.013	5.8	9.1	4.2	8.9	6.2	7.8	9.2	7.9	8	6.1	7.2	8	8.2	7.9	8.2	8.1	9.1	4.2	4.8	4.5	3.2	2.6	4.1	3.5	8.8	6.5	6.2	5.9	6.2	7.5	1.8	6.9	4.9	6.1	8.2	5.1	7.4	8.6	7.6	5
Diversity of ornamental characteristics C2	0.036	8	8	3.8	7.9	7.1	6.1	9.5	8.5	5.1	4.5	6	5.5	6.2	5.8	7.1	7.2	8.9	4.1	3.8	4.6	2.8	4.5	4.6	3.5	8.5	7.2	4	5	7	7.5	2	4.6	5.5	6.5	7.6	7.8	7.5	8.1	8	5
Hierarchical richness of communities C3	0.096	5.5	9.5	7.2	6.1	7.5	5.5	9.8	5.9	4	5	7.2	6.8	7.5	8.1	8.1	8.5	9.7	8.2	4.8	4.9	3	4.2	5.1	5.6	9.5	7.3	6	4	8.8	6.8	2	4.1	6.1	7.5	8.2	7.5	7.1	7.2	6	6
Seasonal phase and color change C4	0.051	5	8.8	5	5	6	5.8	9	7.2	5.5	5.1	5.8	5.1	5.1	6	5.2	7.2	9.2	6.5	5.1	4.9	4.5	5.9	5.8	5.8	7.8	7.5	6.5	5	7.6	6	3.1	5.4	5.5	5.9	6.1	6	8	6.8	6.9	4.2
Space creation and scale coordination C5	0.022	5	6	3	7	6	4	9	4	3.5	3.8	7.2	8	6.5	6.2	7.5	8.9	9.5	6	2	2	2.8	6.5	5.8	3.5	8.8	7.1	5.8	5.1	9.2	7.8	2.5	3	5.5	6.1	7.2	7.5	7.8	7.5	7	3.8
Harmony between plant community and surrounding environment C6	0.022	6.2	7.5	6	7.1	7.5	6.2	8.5	6	4.8	4.9	6.5	6.1	5.9	6.2	6.8	8.8	9.2	7.5	1.5	2.1	3.2	7.1	4.2	1.8	9	4.1	3.2	2.2	9.2	6.1	2.8	3.8	4	6.5	6.6	6.1	8.2	6.8	8.2	3
Plant species diversity C7	0.255	6.9	7.02	4.35	7.83	7.63	7.4	7.84	5.31	4.72	3.8	5.93	6.6	7.19	6.89	4.31	5.91	7.42	6.96	5.44	6.93	6.62	2.11	6.07	7.35	7.62	2.57	6.86	6.7	7.32	7.77	6.17	7.4	5.3	3.01	5.3	7.4	3.46	7.58	5.29	7.57
Life-type diversity C8	0.06	6.2	8.5	5.2	7.6	6.9	5.6	7.2	5.6	6.1	4.8	6.2	6.7	7.2	6.1	6	6.5	7.9	7.2	4.5	5	6.2	3	5.9	6.2	7	4.2	6.2	5.8	8.1	7.1	5.9	6.2	4.5	3.8	4.5	6.2	4.3	7.2	6.2	6.5
Plant health status C9	0.093	8	9	8	8	8	7	9	8	8	7	9	8	8	9	8	9	9	9	8	6	7	8	7	7	9	7	8	7	9	8	7	7	6	7	8	8	8	8	9	7
Environmental amelioration capacity C10	0.176	6.3	8.2	6.5	7.2	6.8	7.5	8.8	6.7	7.2	6.8	7.6	6.5	7.2	6.5	7.1	6.8	8.3	7.1	6.6	5.5	4.3	5.1	6.2	5.8	8.1	6.5	6.8	6.9	8.1	7.2	5.9	6.6	5.1	6.8	7.9	6.5	7.2	8	6.8	6.1
Capability of resisting C11	0.039	7	9	7	8	8	7	9	7	6	5	8	8	7	8	8	9	9	8	4	3	5	7	7	7	8	7	6	5	9	8	4	5	6	7	7	7	8	8	8	6
Native Plant Ornamental Characteristics C12	0.021	6.7	6.8	6.5	6.8	6.9	7.1	7.5	6.1	5.8	5.4	7	6.2	6.8	5.1	7.2	7.3	7.8	6.9	5.9	5	5	5.2	5.8	5.1	7.2	6.8	6.1	5.8	7.4	6.9	5.2	5	5.2	6.8	6.9	6.5	6.4	6.5	6.9	6
Cultural Symbol Connotation C13	0.01	5.6	6.5	5.8	6.2	5.7	5.8	6.1	5.4	5	4.8	4.3	4.8	5	5	5.8	5.1	6	5.2	5	4.5	5.1	5.7	5.2	5	6	6.1	4.5	5.2	5.8	5.2	4.9	4.8	7.2	6	6.1	8	7.6	6.8	6.5	4
Conservation and Utilization of Old and Valuable Trees C14	0.014	6.2	6.3	6.5	6.2	6.5	6.7	7	6.5	4	6.1	6.1	6.5	4	6.8	6.4	6.3	6.8	5.8	4	4	5.5	5.5	6.1	6	6.8	6.5	6.1	4	5.8	6.2	5	5.8	5.9	6	6.2	6.3	6.5	6.7	6.8	3.8
Stayability C15	0.004	6.5	8.1	5	5.2	6	4	9.1	6	4.1	4	7.2	7	6.2	5.1	6	8.2	9.1	8	3.2	3	4.5	8	5.1	4.3	8.6	7	6	4.1	8.9	7.2	3	4	6.5	6.4	7	7.5	7.6	7.8	7.9	4.2
Completeness of Supporting Facilities C16	0.031	6.8	7.5	6.5	5.5	6	4	7	6	5	4	6.7	7.2	5.1	6.1	6.2	6.9	7.5	7.4	4.5	3.5	6.7	7.2	5.8	5.9	6.9	5.8	5	4	7.5	5	3.8	4.9	5.9	5.5	6.1	6	5.8	6	7	6.4
Safety C17	0.05	7	8	5	7	7	6	8	7	6	5	7	7	6	8	8	8.5	8.2	5	3	6	5	7	7	6	7	6	6	6	8	7	7	5	6	7	7	7	7.4	7.8	7	3.5
Landscape Comfort C18	0.007	5.5	8	4	4	6.2	4.5	8.2	5.8	4.3	4.2	6.9	5.4	4.9	6	5.5	6.8	7.1	6.5	3.5	3.5	4	6	4.1	3.2	7.5	7	5	3.5	8.5	4	3.5	3.8	4.5	5.9	5.8	6	7	7	6.5	3.2

## Sheet: SBE result
Score	Number	Ranking
1.54	GY7	1
1.13	GC1	2
0.97	GY2	3
0.96	FS1	4
0.87	FS5	5
0.85	FH3	6
0.84	FS8	7
0.83	GC2	8
0.83	FH8	9
0.77	FH6	10
0.62	GY5	11
0.51	GY6	12
0.39	FH5	13
0.35	GY4	14
0.3	QY4	15
0.22	GC7	16
0.01	FS6	17
-0.05	FH4	18
-0.07	FS3	19
-0.16	FH1	20
-0.19	GC5	21
-0.23	GY3	22
-0.25	GC3	23
-0.26	QY3	24
-0.27	FS4	25
-0.27	QY7	26
-0.33	FS2	27
-0.37	QY5	28
-0.39	GY1	29
-0.52	FS7	30
-0.61	QY1	31
-0.64	GC8	32
-0.67	FH7	33
-0.72	QY8	34
-0.72	QY2	35
-0.77	QY6	36
-0.88	GC4	37
-0.96	FH2	38
-1.04	GY8	39
-1.64	GC6	40

## Sheet: Sheet4
Score	Number
1.54	GY7
0.97	GY2
0.62	GY5
0.51	GY6
0.35	GY4
-0.23	GY3
-0.39	GY1
-1.04	GY8	0.29125	Park green space	1
0.85	FH3
0.83	FH8
0.77	FH6
0.39	FH5
-0.05	FH4
-0.16	FH1
-0.67	FH7
-0.96	FH2	0.125	Protective green space	3
1.13	GC1
0.83	GC2
0.22	GC7
-0.19	GC5
-0.25	GC3
-0.64	GC8
-0.88	GC4
-1.64	GC6	-0.1775	Square green space	4
0.96	FS1
0.87	FS5
0.84	FS8
0.01	FS6
-0.07	FS3
-0.27	FS4
-0.33	FS2
-0.52	FS7	0.18625	Affiliated green space	2
0.3	QY4
-0.26	QY3
-0.27	QY7
-0.37	QY5
-0.61	QY1
-0.72	QY8
-0.72	QY2
-0.77	QY6	-0.4275	Regional green space	5

## Sheet: Scores and results for 30 perso
	Reviewer 1	Zi Reviewer 1	Reviewer 2	Zi Reviewer 2	Reviewer 3	Zi Reviewer 3	Reviewer 4	Zi Reviewer 4	Reviewer 5	Zi Reviewer 5	Reviewer 6	Zi Reviewer 6	Reviewer 7	Zi Reviewer 7	Reviewer 8	Zi Reviewer 8	Reviewer 9	Zi Reviewer 9	Reviewer 10	Zi Reviewer 10	Reviewer 11	Zi Reviewer 11	Reviewer 12	Zi Reviewer 12	Reviewer 13	Zi Reviewer 13	Reviewer 14	Zi Reviewer 14	Reviewer 15	Zi Reviewer 15	Reviewer 16	Zi Reviewer 16	Reviewer 17	Zi Reviewer 17	Reviewer 18	Zi Reviewer 18	Reviewer 19	Zi Reviewer 19	Reviewer 20	Zi Reviewer 20	Reviewer 21	Zi Reviewer 21	Reviewer 22	Zi Reviewer 22	Reviewer 23	Zi Reviewer 23	Reviewer 24	Zi Reviewer 24	Reviewer 25
GY1	-1	-0.141614	0	-0.168912	0	-0.513436	1	0.463691	0	-1.20432	0	-0.185045	3	1.61976	-1	-1.33784	2	0.0675737	1	0.633796	1	-0.383131	2	0.63826	0	-0.384371	0	-0.487538	-1	-1.03034	-1	-0.866471	-1	-1.08821	0	-0.501859	-1	-0.940768	0	-0.167132	0	-0.376021	0	-0.491539	-1	-1.01334	-1	-1.26672	-1
GY2	0	0.487781	1	0.581807	1	0.420084	2	1.43988	2	1.14557	1	0.872357	2	0.652738	2	1.29397	3	0.743311	0	-0.134441	3	1.53252	3	1.46182	1	0.314485	3	1.76264	3	1.76381	3	1.70085	3	1.81369	1	0.270232	3	1.69998	1	0.501395	3	1.77267	2	1.14692	2	1.08323	1	0.394551	2
GY3	-1	-0.141614	-1	-0.919631	0	-0.513436	1	0.463691	1	-0.0293737	-1	-1.24245	1	-0.314281	1	0.416703	3	0.743311	0	-0.134441	1	-0.383131	2	0.63826	0	-0.384371	0	-0.487538	0	-0.331805	0	-0.224641	0	-0.362738	0	-0.501859	0	-0.28058	0	-0.167132	0	-0.376021	0	-0.491539	0	-0.314485	0	-0.436083	0
GY4	0	0.487781	3	2.08324	1	0.420084	1	0.463691	0	-1.20432	1	0.872357	1	-0.314281	1	0.416703	2	0.0675737	1	0.633796	1	-0.383131	1	-0.185301	1	0.314485	1	0.262521	1	0.366732	1	0.41719	1	0.362738	1	0.270232	1	0.379608	1	0.501395	1	0.340209	1	0.327693	1	0.384371	1	0.394551	1
GY5	1	1.11718	2	1.33253	0	-0.513436	1	0.463691	1	-0.0293737	1	0.872357	1	-0.314281	1	0.416703	3	0.743311	2	1.40203	1	-0.383131	1	-0.185301	2	1.01334	1	0.262521	1	0.366732	2	1.05902	1	0.362738	1	0.270232	2	1.0398	1	0.501395	1	0.340209	2	1.14692	2	1.08323	2	1.22518	1
GY6	0	0.487781	0	-0.168912	1	0.420084	2	1.43988	1	-0.0293737	1	0.872357	1	-0.314281	-2	-2.2151	2	0.0675737	1	0.633796	2	0.574696	1	-0.185301	1	0.314485	1	0.262521	2	1.06527	1	0.41719	2	1.08821	2	1.04232	1	0.379608	2	1.16992	2	1.05644	1	0.327693	2	1.08323	2	1.22518	1
GY7	2	1.74657	3	2.08324	3	2.28712	3	2.41607	2	1.14557	3	2.98716	3	1.61976	2	1.29397	3	0.743311	2	1.40203	3	1.53252	3	1.46182	3	1.7122	2	1.01258	3	1.76381	3	1.70085	2	1.08821	2	1.04232	3	1.69998	3	1.83845	3	1.77267	3	1.96616	3	1.78208	2	1.22518	3
GY8	-2	-0.771008	-2	-1.67035	0	-0.513436	1	0.463691	1	-0.0293737	0	-0.185045	2	0.652738	0	-0.460566	2	0.0675737	0	-0.134441	1	-0.383131	1	-0.185301	-1	-1.08323	-1	-1.2376	-1	-1.03034	-2	-1.5083	-2	-1.81369	-1	-1.27395	-2	-1.60096	-1	-0.835658	-1	-1.09225	-2	-2.13	-1	-1.01334	-1	-1.26672	-1
FH1	-2	-0.771008	-3	-2.42107	1	0.420084	1	0.463691	1	-0.0293737	0	-0.185045	1	-0.314281	0	-0.460566	1	-0.608164	0	-0.134441	2	0.574696	1	-0.185301	0	-0.384371	0	-0.487538	-1	-1.03034	0	-0.224641	1	0.362738	1	0.270232	1	0.379608	1	0.501395	1	0.340209	0	-0.491539	0	-0.314485	0	-0.436083	1
FH2	-3	-1.4004	0	-0.168912	-2	-2.38048	-1	-1.48869	0	-1.20432	-2	-2.29985	0	-1.2813	-1	-1.33784	-2	-2.63538	-3	-2.43915	1	-0.383131	1	-0.185301	1	0.314485	0	-0.487538	1	0.366732	0	-0.224641	-1	-1.08821	0	-0.501859	1	0.379608	0	-0.167132	-2	-1.80848	-2	-2.13	0	-0.314485	0	-0.436083	0
FH3	2	1.74657	1	0.581807	2	1.3536	3	2.41607	2	1.14557	1	0.872357	2	0.652738	2	1.29397	3	0.743311	1	0.633796	3	1.53252	2	0.63826	3	1.7122	0	-0.487538	1	0.366732	3	1.70085	1	0.362738	3	1.81441	3	1.69998	2	1.16992	2	1.05644	0	-0.491539	0	-0.314485	2	1.22518	2
FH4	-3	-1.4004	0	-0.168912	0	-0.513436	1	0.463691	1	-0.0293737	0	-0.185045	1	-0.314281	-1	-1.33784	3	0.743311	0	-0.134441	1	-0.383131	1	-0.185301	0	-0.384371	1	0.262521	2	1.06527	0	-0.224641	-1	-1.08821	2	1.04232	0	-0.28058	0	-0.167132	0	-0.376021	2	1.14692	0	-0.314485	-1	-1.26672	0
FH5	-1	-0.141614	-2	-1.67035	-1	-1.44696	1	0.463691	1	-0.0293737	0	-0.185045	0	-1.2813	0	-0.460566	3	0.743311	0	-0.134441	1	-0.383131	2	0.63826	2	1.01334	3	1.76264	1	0.366732	1	0.41719	0	-0.362738	2	1.04232	1	0.379608	3	1.83845	2	1.05644	1	0.327693	1	0.384371	0	-0.436083	0
FH6	-2	-0.771008	1	0.581807	1	0.420084	1	0.463691	1	-0.0293737	0	-0.185045	1	-0.314281	2	1.29397	3	0.743311	1	0.633796	2	0.574696	1	-0.185301	3	1.7122	0	-0.487538	2	1.06527	0	-0.224641	3	1.81369	0	-0.501859	0	-0.28058	2	1.16992	1	0.340209	1	0.327693	2	1.08323	0	-0.436083	1
FH7	-2	-0.771008	0	-0.168912	-1	-1.44696	1	0.463691	1	-0.0293737	0	-0.185045	0	-1.2813	-1	-1.33784	2	0.0675737	0	-0.134441	2	0.574696	1	-0.185301	-2	-1.78208	2	1.01258	-1	-1.03034	1	0.41719	1	0.362738	-1	-1.27395	2	1.0398	-2	-1.50418	2	1.05644	1	0.327693	-1	-1.01334	0	-0.436083	2
FH8	0	0.487781	0	-0.168912	2	1.3536	0	-0.5125	1	-0.0293737	1	0.872357	3	1.61976	1	0.416703	3	0.743311	1	0.633796	2	0.574696	3	1.46182	1	0.314485	1	0.262521	3	1.76381	1	0.41719	2	1.08821	2	1.04232	2	1.0398	1	0.501395	1	0.340209	2	1.14692	1	0.384371	1	0.394551	1
GC1	1	1.11718	2	1.33253	2	1.3536	0	-0.5125	2	1.14557	2	1.92976	3	1.61976	2	1.29397	3	0.743311	3	2.17027	2	0.574696	3	1.46182	2	1.01334	1	0.262521	3	1.76381	3	1.70085	3	1.81369	1	0.270232	2	1.0398	1	0.501395	1	0.340209	2	1.14692	1	0.384371	2	1.22518	2
GC2	0	0.487781	1	0.581807	2	1.3536	0	-0.5125	2	1.14557	1	0.872357	3	1.61976	2	1.29397	2	0.0675737	1	0.633796	1	-0.383131	2	0.63826	2	1.01334	3	1.76264	1	0.366732	2	1.05902	1	0.362738	3	1.81441	3	1.69998	2	1.16992	1	0.340209	1	0.327693	2	1.08323	2	1.22518	2
GC3	-2	-0.771008	-1	-0.919631	0	-0.513436	-1	-1.48869	1	-0.0293737	0	-0.185045	3	1.61976	0	-0.460566	3	0.743311	1	0.633796	1	-0.383131	1	-0.185301	0	-0.384371	0	-0.487538	0	-0.331805	0	-0.224641	0	-0.362738	0	-0.501859	0	-0.28058	0	-0.167132	0	-0.376021	0	-0.491539	0	-0.314485	0	-0.436083	0
GC4	-3	-1.4004	0	-0.168912	0	-0.513436	-2	-2.46488	0	-1.20432	0	-0.185045	1	-0.314281	-1	-1.33784	0	-1.2839	-3	-2.43915	0	-1.34096	-2	-2.65599	-3	-2.48094	-2	-1.98766	-2	-1.72888	-3	-2.15013	-1	-1.08821	-1	-1.27395	-3	-2.26114	-2	-1.50418	-2	-1.80848	-1	-1.31077	-3	-2.41106	-1	-1.26672	-1
GC5	-1	-0.141614	1	0.581807	0	-0.513436	0	-0.5125	1	-0.0293737	0	-0.185045	2	0.652738	-1	-1.33784	2	0.0675737	-1	-0.902679	1	-0.383131	1	-0.185301	2	1.01334	0	-0.487538	1	0.366732	0	-0.224641	-1	-1.08821	1	0.270232	-1	-0.940768	2	1.16992	-1	-1.09225	1	0.327693	2	1.08323	2	1.22518	2
GC6	-3	-1.4004	-1	-0.919631	1	0.420084	0	-0.5125	1	-0.0293737	0	-0.185045	1	-0.314281	1	0.416703	0	-1.2839	0	-0.134441	0	-1.34096	1	-0.185301	-1	-1.08323	-1	-1.2376	-2	-1.72888	-2	-1.5083	-1	-1.08821	-1	-1.27395	-1	-0.940768	-2	-1.50418	-1	-1.09225	-1	-1.31077	-1	-1.01334	0	-0.436083	0
GC7	-2	-0.771008	-1	-0.919631	0	-0.513436	1	0.463691	1	-0.0293737	0	-0.185045	1	-0.314281	0	-0.460566	3	0.743311	0	-0.134441	1	-0.383131	2	0.63826	0	-0.384371	2	1.01258	1	0.366732	2	1.05902	2	1.08821	2	1.04232	0	-0.28058	0	-0.167132	2	1.05644	2	1.14692	0	-0.314485	2	1.22518	1
GC8	-3	-1.4004	0	-0.168912	0	-0.513436	0	-0.5125	1	-0.0293737	0	-0.185045	0	-1.2813	1	0.416703	3	0.743311	-2	-1.67092	1	-0.383131	-1	-1.83242	1	0.314485	-1	-1.2376	-1	-1.03034	-2	-1.5083	-1	-1.08821	0	-0.501859	-1	-0.940768	-2	-1.50418	1	0.340209	-1	-1.31077	1	0.384371	1	0.394551	-2
FS1	0	0.487781	2	1.33253	2	1.3536	1	0.463691	2	1.14557	1	0.872357	1	-0.314281	2	1.29397	3	0.743311	2	1.40203	2	0.574696	2	0.63826	1	0.314485	3	1.76264	3	1.76381	3	1.70085	3	1.81369	2	1.04232	2	1.0398	2	1.16992	2	1.05644	2	1.14692	2	1.08323	3	2.05582	2
FS2	-1	-0.141614	1	0.581807	-2	-2.38048	0	-0.5125	0	-1.20432	-1	-1.24245	1	-0.314281	-1	-1.33784	2	0.0675737	0	-0.134441	3	1.53252	1	-0.185301	2	1.01334	1	0.262521	-1	-1.03034	1	0.41719	0	-0.362738	-2	-2.04604	2	1.0398	-2	-1.50418	-2	-1.80848	1	0.327693	-2	-1.7122	-1	-1.26672	2
FS3	-2	-0.771008	1	0.581807	0	-0.513436	0	-0.5125	1	-0.0293737	0	-0.185045	1	-0.314281	2	1.29397	3	0.743311	1	0.633796	1	-0.383131	1	-0.185301	-1	-1.08323	0	-0.487538	1	0.366732	0	-0.224641	-1	-1.08821	1	0.270232	-1	-0.940768	2	1.16992	-1	-1.09225	-1	-1.31077	1	0.384371	-1	-1.26672	2
FS4	-2	-0.771008	-2	-1.67035	0	-0.513436	0	-0.5125	2	1.14557	0	-0.185045	1	-0.314281	1	0.416703	2	0.0675737	-1	-0.902679	1	-0.383131	1	-0.185301	1	0.314485	2	1.01258	0	-0.331805	0	-0.224641	1	0.362738	1	0.270232	-1	-0.940768	-1	-0.835658	-1	-1.09225	2	1.14692	1	0.384371	2	1.22518	0
FS5	0	0.487781	1	0.581807	1	0.420084	1	0.463691	2	1.14557	0	-0.185045	1	-0.314281	2	1.29397	3	0.743311	2	1.40203	2	0.574696	2	0.63826	2	1.01334	1	0.262521	1	0.366732	1	0.41719	1	0.362738	3	1.81441	2	1.0398	2	1.16992	1	0.340209	2	1.14692	3	1.78208	3	2.05582	1
FS6	-2	-0.771008	0	-0.168912	0	-0.513436	1	0.463691	2	1.14557	0	-0.185045	1	-0.314281	1	0.416703	3	0.743311	0	-0.134441	2	0.574696	2	0.63826	-1	-1.08323	0	-0.487538	1	0.366732	-1	-0.866471	1	0.362738	0	-0.501859	-1	-0.940768	-1	-0.835658	2	1.05644	2	1.14692	1	0.384371	0	-0.436083	2
FS7	-3	-1.4004	1	0.581807	1	0.420084	-2	-2.46488	1	-0.0293737	-2	-2.29985	1	-0.314281	0	-0.460566	1	-0.608164	-1	-0.902679	1	-0.383131	1	-0.185301	1	0.314485	1	0.262521	-2	-1.72888	-2	-1.5083	1	0.362738	1	0.270232	-1	-0.940768	0	-0.167132	1	0.340209	1	0.327693	0	-0.314485	0	-0.436083	-1
FS8	2	1.74657	1	0.581807	1	0.420084	1	0.463691	2	1.14557	0	-0.185045	2	0.652738	0	-0.460566	3	0.743311	0	-0.134441	2	0.574696	3	1.46182	1	0.314485	3	1.76264	1	0.366732	2	1.05902	2	1.08821	2	1.04232	1	0.379608	1	0.501395	3	1.77267	1	0.327693	3	1.78208	1	0.394551	2
QY1	-2	-0.771008	-2	-1.67035	1	0.420084	0	-0.5125	1	-0.0293737	-1	-1.24245	3	1.61976	1	0.416703	2	0.0675737	0	-0.134441	3	1.53252	1	-0.185301	-2	-1.78208	-2	-1.98766	0	-0.331805	0	-0.224641	-2	-1.81369	0	-0.501859	0	-0.28058	-1	-0.835658	-1	-1.09225	0	-0.491539	-2	-1.7122	0	-0.436083	0
QY2	-1	-0.141614	1	0.581807	1	0.420084	0	-0.5125	-1	-2.37927	1	0.872357	1	-0.314281	0	-0.460566	-1	-1.95964	-1	-0.902679	3	1.53252	-1	-1.83242	-2	-1.78208	0	-0.487538	-1	-1.03034	-1	-0.866471	0	-0.362738	-2	-2.04604	-1	-0.940768	-2	-1.50418	-1	-1.09225	0	-0.491539	0	-0.314485	0	-0.436083	0
QY3	0	0.487781	0	-0.168912	2	1.3536	1	0.463691	2	1.14557	1	0.872357	-2	-3.21534	2	1.29397	-1	-1.95964	-1	-0.902679	-1	-2.29878	2	0.63826	0	-0.384371	0	-0.487538	0	-0.331805	0	-0.224641	0	-0.362738	0	-0.501859	0	-0.28058	0	-0.167132	0	-0.376021	0	-0.491539	0	-0.314485	0	-0.436083	0
QY4	1	1.11718	0	-0.168912	1	0.420084	0	-0.5125	1	-0.0293737	0	-0.185045	1	-0.314281	1	0.416703	2	0.0675737	1	0.633796	2	0.574696	1	-0.185301	1	0.314485	1	0.262521	1	0.366732	1	0.41719	1	0.362738	1	0.270232	1	0.379608	1	0.501395	1	0.340209	1	0.327693	1	0.384371	1	0.394551	1
QY5	1	1.11718	-1	-0.919631	-1	-1.44696	0	-0.5125	-1	-2.37927	1	0.872357	1	-0.314281	-1	-1.33784	3	0.743311	1	0.633796	1	-0.383131	-1	-1.83242	1	0.314485	1	0.262521	0	-0.331805	0	-0.224641	1	0.362738	0	-0.501859	0	-0.28058	0	-0.167132	1	0.340209	-1	-1.31077	0	-0.314485	-1	-1.26672	0
QY6	3	2.37596	1	0.581807	1	0.420084	1	0.463691	2	1.14557	-1	-1.24245	1	-0.314281	0	-0.460566	-2	-2.63538	-1	-0.902679	-1	-2.29878	1	-0.185301	-1	-1.08323	-2	-1.98766	-1	-1.03034	-2	-1.5083	-1	-1.08821	-1	-1.27395	-2	-1.60096	-2	-1.50418	-1	-1.09225	0	-0.491539	-2	-1.7122	-1	-1.26672	-1
QY7	0	0.487781	1	0.581807	1	0.420084	0	-0.5125	-1	-2.37927	-1	-1.24245	1	-0.314281	1	0.416703	-1	-1.95964	1	0.633796	2	0.574696	2	0.63826	1	0.314485	1	0.262521	0	-0.331805	0	-0.224641	0	-0.362738	1	0.270232	1	0.379608	-1	-0.835658	1	0.340209	0	-0.491539	0	-0.314485	-1	-1.26672	-1
QY8	0	0.487781	0	-0.168912	0	-0.513436	0	-0.5125	1	-0.0293737	0	-0.185045	2	0.652738	0	-0.460566	2	0.0675737	-2	-1.67092	-1	-2.29878	-2	-2.65599	0	-0.384371	0	-0.487538	-1	-1.03034	-1	-0.866471	-1	-1.08821	-1	-1.27395	-1	-0.940768	-1	-0.835658	-1	-1.09225	-1	-1.31077	-1	-1.01334	0	-0.436083	-1
平均值	-0.775		0.225		0.55		0.525		1.025		0.175		1.325		0.525		1.9		0.175		1.4		1.225		0.55		0.65		0.475		0.35		0.5		0.65		0.425		0.25		0.525		0.6		0.45		0.525		0.625
标准差	1.58883		1.33206		1.07121		1.02439		0.851102		0.945714		1.03411		1.1399		1.47986		1.30168		1.04403		1.21424		1.43091		1.33323		1.43156		1.55804		1.3784		1.29518		1.51472		1.49583		1.3962		1.22066		1.43091		1.2039		1.19765
[truncated: 12 more columns]

## Sheet: Merge ranking
Park green space	19.8871	0.89268	3.01357	0.614133	6.10187		12.3347	4.11156	Park green space	1
green area for environmental protection	18.8789	0.910893	3.20384	0.630503	5.90604		11.1498	3.71659	green area for environmental protection	3
land for squares	13.0077	0.762403	2.32307	0.502289	4.14887		8.93931	2.97977	land for squares	5
attached green space	20.1625	0.878364	2.95658	0.550033	6.13686		12.0531	4.0177	attached green space	2
Regional green space	13.2791	0.935439	3.18211	0.680981	4.51939		9.15915	3.05305	Regional green space	4
							23gai20
Park green space	6.5188	0.931088	3.057	0.710259	2.80429
green area for environmental protection	4.247	0.885114	2.58505	0.667763	2.09623
land for squares	4.98769	0.882432	2.55988	0.651066	2.27027
attached green space	5.4056	0.909368	2.81474	0.625525	2.43881		7gai5
Regional green space	3.52773	0.902618	2.66973	0.73935	1.95986
Park green space	8.25558	0.964593	3.61744	0.876501	3.42853
green area for environmental protection	7.46449	0.951122	3.34667	0.82776	3.14751
land for squares	5.15604	0.943643	3.1015	0.879518	2.52018
attached green space	8.62646	0.949538	3.54412	0.789575	3.47742		10gai8
Regional green space	5.74943	0.941151	3.16506	0.86393	2.67989
19.8871		2.67989
18.8789		1.95986
13.0077		4.51939		17.0431
20.1625
13.2791
2.67989
1.95986		3.05305
4.51939
