# Supplementary material for: Evaluation of urban green space plant landscape quality in Zhengzhou city using the AHP-SBE method
Source: PLoS One. 2025 Sep 26;20(9):e0329119. doi: 10.1371/journal.pone.0329119 (PMC12469112; doi:10.1371/journal.pone.0329119)
Supplement: S1 File — S1 Table. (DOCX). S2 File. (XLSX). S3 All the ethical parameters for human involvement in this study (PDF). (ZIP) [file pone.0329119.s001.zip › Ranking of importance values of trees and shrubs and herbs.xlsx]

## Sheet: Ranking of tree layer importanc
Species name	quantity	relative abundance	Number of square samples appearing (349)	Frequency (367.0487% total)	relative frequency	DBH cm	radius cm	Radius square cm²	basal area cm²	The total thoracic height break area of a plant is cm² (Total area 5039580.5230)	relative dominance	importance value	ranking
Platanus acerifolia	661	0.0757767	97	0.277937	0.0757221	54.6	27.3	745.29	2340.21	1.54688e+06	0.306946	0.152815	1
Cedrus deodara	380	0.043563	59	0.169054	0.0460578	54.8	27.4	750.76	2357.39	895807	0.177754	0.089125	2
Ligustrum lucidum	899	0.103061	108	0.309456	0.0843091	13.8	6.9	47.61	149.495	134396	0.0266682	0.0713461	3
Populus tomentosa	203	0.0232718	20	0.0573066	0.0156128	54.5	27.25	742.562	2331.65	473324	0.0939213	0.0442687	4
Ginkgo biloba	499	0.0572051	77	0.22063	0.0601093	10.8	5.4	29.16	91.5624	45689.6	0.00906616	0.0421268	5
Photinia serratifolia	552	0.063281	56	0.160458	0.0437158	8.6	4.3	18.49	58.0586	32048.3	0.00635933	0.0377854	6
Prunus cerasifera cv. Atropurpurea	430	0.049295	58	0.166189	0.0452771	16	8	64	200.96	86412.8	0.0171468	0.0372396	7
Osmanthus fragrans	336	0.0385189	44	0.126074	0.0343482	25.9	12.95	167.702	526.586	176933	0.0351086	0.0359919	8
Magnolia grandiflora	310	0.0355382	58	0.166189	0.0452771	15	7.5	56.25	176.625	54753.8	0.0108647	0.03056	9
Styphnolobium japonicum	325	0.0372578	50	0.143266	0.039032	16.4	8.2	67.24	211.134	68618.4	0.0136159	0.0299686	10
Yulania denudata	240	0.0275135	25	0.0716332	0.019516	32.5	16.25	264.062	829.156	198998	0.0394869	0.0288388	11
Fraxinus chinensis	211	0.0241889	29	0.0830946	0.0226386	27.5	13.75	189.062	593.656	125261	0.0248555	0.0238943	12
Populus przewalskii	43	0.0049295	11	0.0315186	0.00858704	81.2	40.6	1648.36	5175.85	222562	0.0441627	0.0192264	13
Koelreuteria paniculata	196	0.0224693	36	0.103152	0.028103	13.2	6.6	43.56	136.778	26808.6	0.0053196	0.0186307	14
Eriobotrya japonica	220	0.0252207	33	0.0945559	0.0257611	8.6	4.3	18.49	58.0586	12772.9	0.00253451	0.0178388	15
Pterocarya stenoptera	122	0.013986	19	0.0544413	0.0148322	36	18	324	1017.36	124118	0.0246286	0.0178156	16
Cerasus yedoensis	183	0.020979	33	0.0945559	0.0257611	7.4	3.7	13.69	42.9866	7866.55	0.00156095	0.0161004	17
Camphora officinarum	196	0.0224693	25	0.0716332	0.019516	14.3	7.15	51.1225	160.525	31462.8	0.00624314	0.0160762	18
Syringa oblata	208	0.023845	18	0.0515759	0.0140515	17.2	8.6	73.96	232.234	48304.8	0.00958507	0.0158272	19
Salix matsudana	182	0.0208644	24	0.0687679	0.0187354	14.2	7.1	50.41	158.287	28808.3	0.00571641	0.0151054	20
Ulmus pumila	134	0.0153617	28	0.0802292	0.0218579	15.7	7.85	61.6225	193.495	25928.3	0.00514493	0.0141215	21
Malus spectabilis	164	0.0188009	18	0.0515759	0.0140515	6.8	3.4	11.56	36.2984	5952.94	0.00118124	0.0113445	22
Salix babylonica	80	0.00917116	12	0.034384	0.00936768	32.5	16.25	264.062	829.156	66332.5	0.0131623	0.010567	23
Acer negundo	95	0.0108907	9	0.025788	0.00702576	27.2	13.6	184.96	580.774	55173.6	0.010948	0.00962152	24
Prunus persica cv. Duplex	97	0.01112	15	0.0429799	0.0117096	19.8	9.9	98.01	307.751	29851.9	0.00592349	0.00958437	25
Prunus persica	111	0.012725	16	0.0458453	0.0124902	8.8	4.4	19.36	60.7904	6747.73	0.00133895	0.00885139	26
Cercis gigantea	88	0.0100883	15	0.0429799	0.0117096	14.2	7.1	50.41	158.287	13929.3	0.00276398	0.00818728	27
Prunus armeniaca	110	0.0126103	13	0.0372493	0.0101483	7.1	3.55	12.6025	39.5718	4352.9	0.000863743	0.00787414	28
Juniperus chinensis cv. Kaizuca	32	0.00366846	6	0.017192	0.00468384	53	26.5	702.25	2205.07	70562.1	0.0140016	0.00745129	29
Robinia pseudoacacia	74	0.00848332	10	0.0286533	0.0078064	21.5	10.75	115.562	362.866	26852.1	0.00532824	0.00720599	30
Trachycarpus fortunei	52	0.00596125	12	0.034384	0.00936768	24	12	144	452.16	23512.3	0.00466553	0.00666482	31
Acer pictum subsp. mono	58	0.00664909	13	0.0372493	0.0101483	16.3	8.15	66.4225	208.567	12096.9	0.00240037	0.00639926	32
Melia azedarach	54	0.00619053	8	0.0229226	0.00624512	25.9	12.95	167.702	526.586	28435.6	0.00564246	0.00602604	33
Zelkova serrata	61	0.00699301	9	0.025788	0.00702576	18.7	9.35	87.4225	274.507	16744.9	0.00332268	0.00578048	34
Acer buergerianum	55	0.00630517	10	0.0286533	0.0078064	15.7	7.85	61.6225	193.495	10642.2	0.00211172	0.00540777	35
Celtis sinensis	37	0.00424166	9	0.025788	0.00702576	24.8	12.4	153.76	482.806	17863.8	0.00354471	0.00493738	36
Paulownia fortunei	39	0.00447094	7	0.0200573	0.00546448	27.7	13.85	191.822	602.323	23490.6	0.00466122	0.00486555	37
Firmiana simplex	43	0.0049295	6	0.017192	0.00468384	23.5	11.75	138.062	433.516	18641.2	0.00369896	0.00443743	38
Cerasus serrulata	36	0.00412702	7	0.0200573	0.00546448	18.2	9.1	82.81	260.023	9360.84	0.00185746	0.00381632	39
Viburnum awabuki	29	0.00332454	5	0.0143266	0.0039032	30.5	15.25	232.562	730.246	21177.1	0.00420216	0.00380997	40
Euonymus maackii	37	0.00424166	3	0.00859599	0.00234192	28	14	196	615.44	22771.3	0.00451849	0.00370069	41
Aesculus chinensis	43	0.0049295	7	0.0200573	0.00546448	9.1	4.55	20.7025	65.0058	2795.25	0.00055466	0.00364955	42
Acer miyabei	31	0.00355382	7	0.0200573	0.00546448	18.5	9.25	85.5625	268.666	8328.65	0.00165265	0.00355698	43
Acer palmatum	35	0.00401238	8	0.0229226	0.00624512	7.6	3.8	14.44	45.3416	1586.96	0.000314898	0.00352413	44
Broussonetia papyrifera	19	0.00217815	6	0.017192	0.00468384	35	17.5	306.25	961.625	18270.9	0.00362548	0.00349582	45
Platycladus orientalis	32	0.00366846	4	0.0114613	0.00312256	22.5	11.25	126.562	397.406	12717	0.00252342	0.00310482	46
Fraxinus pennsylvanica	45	0.00515878	5	0.0143266	0.0039032	4	2	4	12.56	565.2	0.000112152	0.00305804	47
Punica granatum	31	0.00355382	7	0.0200573	0.00546448	2.8	1.4	1.96	6.1544	190.786	3.78576e-05	0.00301872	48
Pinus bungeana	34	0.00389774	5	0.0143266	0.0039032	11	5.5	30.25	94.985	3229.49	0.000640825	0.00281392	49
Cotinus coggygria var. cinereus	26	0.00298063	6	0.017192	0.00468384	7.1	3.55	12.6025	39.5718	1028.87	0.000204157	0.00262287	50
Albizia julibrissin	13	0.00149031	5	0.0143266	0.0039032	34	17	289	907.46	11797	0.00234087	0.00257813	51
Juglans regia	19	0.00217815	3	0.00859599	0.00234192	29.8	14.9	222.01	697.111	13245.1	0.00262822	0.00238276	52
Acer saccharinum	37	0.00424166	3	0.00859599	0.00234192	7.2	3.6	12.96	40.6944	1505.69	0.000298773	0.00229412	53
Staphylea forrestii	18	0.00206351	5	0.0143266	0.0039032	17.6	8.8	77.44	243.162	4376.91	0.000868507	0.00227841	54
Ailanthus altissima	16	0.00183423	5	0.0143266	0.0039032	19.7	9.85	97.0225	304.651	4874.41	0.000967225	0.00223489	55
Pinus tabuliformis	25	0.00286599	4	0.0114613	0.00312256	12.4	6.2	38.44	120.702	3017.54	0.000598768	0.00219577	56
Toona sinensis	9	0.00103176	5	0.0143266	0.0039032	32.5	16.25	264.062	829.156	7462.41	0.00148076	0.00213857	57
Triadica sebifera	12	0.00137567	5	0.0143266	0.0039032	19	9.5	90.25	283.385	3400.62	0.000674782	0.00198455	58
Eucommia ulmoides	17	0.00194887	3	0.00859599	0.00234192	21.2	10.6	112.36	352.81	5997.78	0.00119013	0.00182698	59
Bischofia polycarpa	22	0.00252207	2	0.00573066	0.00156128	17.1	8.55	73.1025	229.542	5049.92	0.00100205	0.00169513	60
Sorbus pohuashanensis	19	0.00217815	3	0.00859599	0.00234192	12.3	6.15	37.8225	118.763	2256.49	0.000447754	0.00165594	61
Distylium racemosum	32	0.00366846	1	0.00286533	0.00078064	8.1	4.05	16.4025	51.5038	1648.12	0.000327036	0.00159205	62
Fraxinus excelsior	22	0.00252207	2	0.00573066	0.00156128	11.7	5.85	34.2225	107.459	2364.09	0.000469105	0.00151748	63
Bischofia javanica	22	0.00252207	1	0.00286533	0.00078064	18.9	9.45	89.3025	280.41	6169.02	0.00122411	0.00150894	64
Pinus densiflora	14	0.00160495	2	0.00573066	0.00156128	23.5	11.75	138.062	433.516	6069.23	0.00120431	0.00145685	65
Betula platyphylla	22	0.00252207	1	0.00286533	0.00078064	15	7.5	56.25	176.625	3885.75	0.000771046	0.00135792	66
Styphnolobium japonicum cv. Pendula	9	0.00103176	3	0.00859599	0.00234192	10.2	5.1	26.01	81.6714	735.043	0.000145854	0.00117318	67
Elaeocarpus chinensis	10	0.00114639	2	0.00573066	0.00156128	22.4	11.2	125.44	393.882	3938.82	0.000781576	0.00116308	68
Liriodendron chinense	5	0.000573197	3	0.00859599	0.00234192	21	10.5	110.25	346.185	1730.92	0.000343466	0.00108619	69
Acer palmatum cv. Atropurpureum	10	0.00114639	2	0.00573066	0.00156128	15.4	7.7	59.29	186.171	1861.71	0.000369417	0.0010257	70
Quercus mongolica	6	0.000687837	1	0.00286533	0.00078064	41.2	20.6	424.36	1332.49	7994.94	0.00158643	0.0010183	71
Acer truncatum	5	0.000573197	3	0.00859599	0.00234192	13	6.5	42.25	132.665	663.325	0.000131623	0.00101558	72
Ziziphus jujuba	17	0.00194887	1	0.00286533	0.00078064	8.5	4.25	18.0625	56.7163	964.176	0.000191321	0.000973611	73
Ficus microcarpa	8	0.000917116	2	0.00573066	0.00156128	18.3	9.15	83.7225	262.889	2103.11	0.000417318	0.000965238	74
Paulownia tomentosa	8	0.000917116	2	0.00573066	0.00156128	15.1	7.55	57.0025	178.988	1431.9	0.000284131	0.000920842	75
Juniperus formosana	9	0.00103176	2	0.00573066	0.00156128	7.8	3.9	15.21	47.7594	429.835	8.52917e-05	0.000892776	76
Pinus thunbergii	8	0.000917116	2	0.00573066	0.00156128	11.1	5.55	30.8025	96.7198	773.759	0.000153536	0.000877311	77
Malus pumila	8	0.000917116	2	0.00573066	0.00156128	6	3	9	28.26	226.08	4.48609e-05	0.000841086	78
Ficus religiosa	7	0.000802476	1	0.00286533	0.00078064	27.6	13.8	190.44	597.982	4185.87	0.000830599	0.000804572	79
Prunus salicina	12	0.00137567	1	0.00286533	0.00078064	5.1	2.55	6.5025	20.4179	245.014	4.8618e-05	0.000734977	80
Photinia glabra	10	0.00114639	1	0.00286533	0.00078064	12.3	6.15	37.8225	118.763	1187.63	0.00023566	0.000720898	81
Juniperus chinensis	4	0.000458558	1	0.00286533	0.00078064	37.4	18.7	349.69	1098.03	4392.11	0.000871522	0.000703573	82
Salix alba	2	0.000229279	2	0.00573066	0.00156128	25	12.5	156.25	490.625	981.25	0.000194709	0.000661756	83
Betula nigra	4	0.000458558	1	0.00286533	0.00078064	34.2	17.1	292.41	918.167	3672.67	0.000728765	0.000655988	84
Malus × micromalus	3	0.000343918	2	0.00573066	0.00156128	7.1	3.55	12.6025	39.5718	118.716	2.35566e-05	0.000642918	85
Morus alba	2	0.000229279	2	0.00573066	0.00156128	11	5.5	30.25	94.985	189.97	3.76956e-05	0.000609418	86
Metasequoia glyptostroboides	6	0.000687837	1	0.00286533	0.00078064	16.4	8.2	67.24	211.134	1266.8	0.00025137	0.000573282	87
Celtis australis	5	0.000573197	1	0.00286533	0.00078064	20.5	10.25	105.062	329.896	1649.48	0.000327305	0.000560381	88
Bombax ceiba	5	0.000573197	1	0.00286533	0.00078064	14.8	7.4	54.76	171.946	859.732	0.000170596	0.000508144	89
Pyrus bretschneideri	3	0.000343918	1	0.00286533	0.00078064	29	14.5	210.25	660.185	1980.56	0.000393	0.000505853	90
Sapindus saponaria	4	0.000458558	1	0.00286533	0.00078064	21	10.5	110.25	346.185	1384.74	0.000274773	0.000504657	91
Erythrina variegata	5	0.000573197	1	0.00286533	0.00078064	12.3	6.15	37.8225	118.763	593.813	0.00011783	0.000490556	92
Ligustrum vulgare	4	0.000458558	1	0.00286533	0.00078064	16.3	8.15	66.4225	208.567	834.267	0.000165543	0.000468247	93
Ulmus laciniata	4	0.000458558	1	0.00286533	0.00078064	13.5	6.75	45.5625	143.066	572.265	0.000113554	0.000450917	94
Pistacia chinensis	3	0.000343918	1	0.00286533	0.00078064	20.6	10.3	106.09	333.123	999.368	0.000198304	0.000440954	95
Quercus palustris	4	0.000458558	1	0.00286533	0.00078064	10.5	5.25	27.5625	86.5463	346.185	6.86932e-05	0.000435964	96
Heteropanax fragrans	2	0.000229279	1	0.00286533	0.00078064	27.8	13.9	193.21	606.679	1213.36	0.000240766	0.000416895	97
Acalypha wilkesiana	3	0.000343918	1	0.00286533	0.00078064	14.3	7.15	51.1225	160.525	481.574	9.55583e-05	0.000406706	98
Butea monosperma	3	0.000343918	1	0.00286533	0.00078064	14	7	49	153.86	461.58	9.1591e-05	0.000405383	99
Acer cappadocicum	3	0.000343918	1	0.00286533	0.00078064	13.6	6.8	46.24	145.194	435.581	8.6432e-05	0.000403663	100
Michelia × alba	3	0.000343918	1	0.00286533	0.00078064	12.8	6.4	40.96	128.614	385.843	7.65626e-05	0.000400374	101
Corylus avellana	2	0.000229279	1	0.00286533	0.00078064	24.7	12.35	152.523	478.921	957.841	0.000190064	0.000399994	102
Yulania amoena	3	0.000343918	1	0.00286533	0.00078064	12	6	36	113.04	339.12	6.72913e-05	0.000397283	103
Tetradium ruticarpum	3	0.000343918	1	0.00286533	0.00078064	9.2	4.6	21.16	66.4424	199.327	3.95523e-05	0.000388037	104
Camptotheca acuminata	3	0.000343918	1	0.00286533	0.00078064	7.9	3.95	15.6025	48.9918	146.976	2.91642e-05	0.000384574	105
Liquidambar formosana	2	0.000229279	1	0.00286533	0.00078064	15.7	7.85	61.6225	193.495	386.989	7.679e-05	0.000362236	106
Quercus variabilis	1	0.000114639	1	0.00286533	0.00078064	28.2	14.1	198.81	624.263	624.263	0.000123872	0.000339717	107
Ehretia acuminata	1	0.000114639	1	0.00286533	0.00078064	22	11	121	379.94	379.94	7.53912e-05	0.000323557	108
Volkameria inermis	1	0.000114639	1	0.00286533	0.00078064	19.5	9.75	95.0625	298.496	298.496	5.92304e-05	0.00031817	109
Eucalyptus robusta	1	0.000114639	1	0.00286533	0.00078064	17.5	8.75	76.5625	240.406	240.406	4.77036e-05	0.000314328	110
Pinus taiwanensis	1	0.000114639	1	0.00286533	0.00078064	17.1	8.55	73.1025	229.542	229.542	4.55478e-05	0.000313609	111
Areca catechu	1	0.000114639	1	0.00286533	0.00078064	15	7.5	56.25	176.625	176.625	3.50476e-05	0.000310109	112
Ulmus parvifolia	1	0.000114639	1	0.00286533	0.00078064	15	7.5	56.25	176.625	176.625	3.50476e-05	0.000310109	113
Crataegus pinnatifida	1	0.000114639	1	0.00286533	0.00078064	6.8	3.4	11.56	36.2984	36.2984	7.20266e-06	0.000300827	114
Diospyros kaki	1	0.000114639	1	0.00286533	0.00078064	4.8	2.4	5.76	18.0864	18.0864	3.58887e-06	0.000299623	115

## Sheet: Ranking of shrubs in order of i
Species name	Quantity (3,52,797)	relative abundance	Number of square samples appearing (349)	Frequency (total 454.4413%)	relative frequency	Sum of monospecific cover	Relative coverage (total coverage 8660.1375%)	importance value	ranking
Photinia × fraseri	61560	0.174491	231	0.661891	0.145649	14.9775	0.172948	0.164363	1
Buxus megistophylla	49500	0.140307	136	0.389685	0.0857503	10.3353	0.119343	0.115133	2
Euonymus japonicus	22250	0.0630674	123	0.352436	0.0775536	6.3985	0.0738845	0.0715018	3
Pittosporum tobira	22210	0.0629541	131	0.375358	0.0825977	5.9245	0.0684112	0.071321	4
Ligustrum quihoui	32939	0.0933653	79	0.226361	0.0498108	5.33425	0.0615954	0.0682572	5
Nandina domestica	23330	0.0661287	76	0.217765	0.0479193	5.302	0.061223	0.0584237	6
Ligustrum ovalifolium	22290	0.0631808	62	0.17765	0.0390921	3.839	0.0443296	0.0488675	7
Buxus sinica var. parvifolia	18992	0.0538327	55	0.157593	0.0346784	3.09	0.0356807	0.0413973	8
Ligustrum japonicum cv. Howardii	12586	0.0356749	47	0.13467	0.0296343	2.0805	0.0240239	0.0297777	9
Juniperus sabina	10640	0.030159	39	0.111748	0.0245902	2.88325	0.0332934	0.0293475	10
Fatsia japonica	3562	0.0100965	31	0.0888252	0.019546	1.8845	0.0217606	0.0171344	11
Euonymus japonicus cv. Aurea-marginatus	6169	0.017486	29	0.0830946	0.018285	1.334	0.0154039	0.0170583	12
Jasminum nudiflorum	6985	0.0197989	21	0.0601719	0.0132409	1.27925	0.0147717	0.0159372	13
Prunus cerasifera	186	0.000527215	40	0.114613	0.0252207	1.64345	0.0189772	0.0149084	14
Loropetalum chinense var. rubrum	4062	0.0115137	35	0.100287	0.0220681	0.482625	0.00557295	0.0130516	15
Buxus harlandii	3845	0.0108986	13	0.0372493	0.00819672	0.7605	0.00878162	0.00929232	16
Ligustrum sinense	1896	0.0053742	19	0.0544413	0.0119798	0.81875	0.00945424	0.00893609	17
Cercis chinensis	160	0.000453519	22	0.0630372	0.0138714	0.959	0.0110737	0.00846621	18
Rosa multiflora	1138	0.00322565	22	0.0630372	0.0138714	0.71555	0.00826257	0.0084532	19
Rhododendron simsii	4114	0.0116611	13	0.0372493	0.00819672	0.3825	0.00441679	0.00809154	20
Ligustrum japonicum	3616	0.0102495	8	0.0229226	0.00504414	0.67625	0.00780877	0.00770081	21
Lagerstroemia indica	294	0.00083334	20	0.0573066	0.0126103	0.765	0.00883358	0.00742575	22
Spiraea japonica	3520	0.00997741	7	0.0200573	0.00441362	0.65	0.00750565	0.00729889	23
Berberis thunbergii cv. Atropurpurea	1948	0.00552159	14	0.0401146	0.00882724	0.5925	0.00684169	0.00706351	24
Ligustrum × vicaryi	3733	0.0105812	4	0.0114613	0.00252207	0.6205	0.00716501	0.00675608	25
Rosa chinensis	1683	0.00477045	4	0.0114613	0.00252207	1.0575	0.0122111	0.00650121	26
Ligustrum sinense var. variegatum	1678	0.00475628	12	0.034384	0.0075662	0.3065	0.0035392	0.00528723	27
Hibiscus syriacus	522	0.0014796	15	0.0429799	0.00945775	0.3925	0.00453226	0.00515654	28
Nerium oleander	783	0.00221941	7	0.0200573	0.00441362	0.6725	0.00776547	0.0047995	29
Prunus triloba	182	0.000515877	12	0.034384	0.0075662	0.53375	0.0061633	0.00474846	30
Ilex cornuta	54	0.000153063	17	0.0487106	0.0107188	0.27775	0.00320722	0.00469302	31
Pyracantha fortuneana	766	0.00217122	10	0.0286533	0.00630517	0.3385	0.00390871	0.00412837	32
Viburnum odoratissimum	946	0.00268143	10	0.0286533	0.00630517	0.27	0.00311773	0.00403478	33
Cotoneaster horizontalis	1880	0.00532884	4	0.0114613	0.00252207	0.3625	0.00418585	0.00401225	34
Aucuba japonica	1456	0.00412702	6	0.017192	0.0037831	0.1955	0.00225747	0.0033892	35
Chrysojasminum floridum	1304	0.00369618	3	0.00859599	0.00189155	0.346	0.00399532	0.00319435	36
Rosa chinensis var. minima	571	0.00161849	6	0.017192	0.0037831	0.33825	0.00390583	0.00310247	37
Rosa (Grandiflora Group)	354	0.00100341	8	0.0229226	0.00504414	0.2385	0.002754	0.00293385	38
Rosa 'Canary'	153	0.000433677	9	0.025788	0.00567465	0.21775	0.00251439	0.00287424	39
Rosa chinensis 'Ground Cover'	815	0.00231011	3	0.00859599	0.00189155	0.3375	0.00389717	0.00269961	40
Rosa 'Radtko'	361	0.00102325	7	0.0200573	0.00441362	0.20625	0.0023816	0.00260616	41
Paeonia × suffruticosa	265	0.00075114	4	0.0114613	0.00252207	0.3875	0.00447452	0.00258258	42
Rosa odorata	246	0.000697285	7	0.0200573	0.00441362	0.194	0.00224015	0.00245035	43
Rhododendron indicum	1427	0.00404482	2	0.00573066	0.00126103	0.158	0.00182445	0.00237677	44
Rosa chinensis	466	0.00132087	2	0.00573066	0.00126103	0.36	0.00415698	0.00224629	45
Weigela florida	506	0.00143425	4	0.0114613	0.00252207	0.2225	0.00256924	0.00217519	46
Pseudocydonia sinensis	86	0.000243766	4	0.0114613	0.00252207	0.275	0.00317547	0.00198043	47
Platycladus orientalis cv. Aurea	350	0.000992072	4	0.0114613	0.00252207	0.2	0.00230943	0.00194119	48
Mahonia bealei	1280	0.00362815	1	0.00286533	0.000630517	0.125	0.0014434	0.00190069	49
Rosa (Floribundas Group)	76	0.000215421	4	0.0114613	0.00252207	0.245	0.00282905	0.00185551	50
Cornus sericea	1150	0.00325966	1	0.00286533	0.000630517	0.138	0.00159351	0.0018279	51
Rosa 'Sonnenkind'	267	0.000756809	4	0.0114613	0.00252207	0.1875	0.00216509	0.00181466	52
Rosa 'Sheherazad'	275	0.000779485	4	0.0114613	0.00252207	0.18375	0.00212179	0.00180778	53
Kerria japonica	1255	0.00355729	2	0.00573066	0.00126103	0.05	0.000577358	0.00179856	54
Chimonanthus praecox	131	0.000371318	5	0.0143266	0.00315258	0.1475	0.00170321	0.00174237	55
Ilex crenata	16	4.53519e-05	7	0.0200573	0.00441362	0.05025	0.000580245	0.00167974	56
Rosa 'Juicy Terrazza'	54	0.000153063	5	0.0143266	0.00315258	0.1275	0.00147226	0.00159264	57
Photinia parvifolia	342	0.000969396	4	0.0114613	0.00252207	0.10125	0.00116915	0.00155354	58
Rhododendron × pulchrum	1050	0.00297622	1	0.00286533	0.000630517	0.07	0.000808301	0.00147168	59
Zabelia biflora	650	0.00184242	1	0.00286533	0.000630517	0.163	0.00188219	0.00145171	60
Buxus bodinieri	543	0.00153913	3	0.00859599	0.00189155	0.06125	0.000707264	0.00137931	61
Rosa 'King's Ransom'	23	6.51933e-05	5	0.0143266	0.00315258	0.0775	0.000894905	0.00137089	62
Aucuba japonica var. variegata	670	0.00189911	2	0.00573066	0.00126103	0.07875	0.000909339	0.00135649	63
Forsythia suspensa	232	0.000657602	3	0.00859599	0.00189155	0.1175	0.00135679	0.00130198	64
Hibiscus syriacus var. grandiflorus	850	0.00240932	1	0.00286533	0.000630517	0.075	0.000866037	0.00130196	65
Yucca gloriosa	26	7.36968e-05	5	0.0143266	0.00315258	0.0555	0.000640867	0.00128905	66
Forsythia viridissima	295	0.000836175	2	0.00573066	0.00126103	0.1375	0.00158773	0.00122831	67
Berberis amurensis	482	0.00136622	2	0.00573066	0.00126103	0.07	0.000808301	0.00114519	68
Berberis amurensis	482	0.00136622	2	0.00573066	0.00126103	0.07	0.000808301	0.00114519	69
Rosa cymosa	260	0.000736968	1	0.00286533	0.000630517	0.163	0.00188219	0.00108322	70
Rosa 'Baron Girod De L'ain'	22	6.23588e-05	4	0.0114613	0.00252207	0.05625	0.000649528	0.00107798	71
Berberis thunbergii	450	0.00127552	2	0.00573066	0.00126103	0.0575	0.000663962	0.00106684	72
Rosa 'Sweet Dream'	54	0.000153063	3	0.00859599	0.00189155	0.0975	0.00112585	0.00105682	73
Syringa vulgaris	49	0.00013889	1	0.00286533	0.000630517	0.206	0.00237872	0.00104937	74
Chaenomeles japonica	158	0.00044785	3	0.00859599	0.00189155	0.0675	0.000779433	0.00103961	75
Gardenia stenophylla	473	0.00134071	2	0.00573066	0.00126103	0.03975	0.000459	0.00102025	76
Viburnum dilatatum	123	0.000348642	2	0.00573066	0.00126103	0.115	0.00132792	0.0009792	77
Hypericum monogynum	250	0.000708623	2	0.00573066	0.00126103	0.0805	0.000929546	0.000966401	78
Ilex aquifolium	26	7.36968e-05	2	0.00573066	0.00126103	0.13	0.00150113	0.000945287	79
Tamarix chinensis	64	0.000181407	3	0.00859599	0.00189155	0.06	0.00069283	0.000921929	80
Buxus sempervirens	260	0.000736968	1	0.00286533	0.000630517	0.108	0.00124709	0.000871526	81
Spiraea × vanhouttei	225	0.000637761	1	0.00286533	0.000630517	0.113	0.00130483	0.000857702	82
Cornus alba	180	0.000510208	1	0.00286533	0.000630517	0.113	0.00130483	0.000815185	83
Rosa chinensis 'Pink Peace'	110	0.000311794	2	0.00573066	0.00126103	0.075	0.000866037	0.000812955	84
Rosa 'Lady Rose'	86	0.000243766	2	0.00573066	0.00126103	0.069	0.000796754	0.000767185	85
Rosa chinensis 'Old Blush'	102	0.000289118	2	0.00573066	0.00126103	0.055	0.000635094	0.000728415	86
Gardenia jasminoides	300	0.000850347	1	0.00286533	0.000630517	0.038	0.000438792	0.000639885	87
Rosa 'Princess Michael of Kent'	67	0.000189911	2	0.00573066	0.00126103	0.0365	0.000421471	0.000624139	88
Cercis siliquastrum	8	2.26759e-05	2	0.00573066	0.00126103	0.0505	0.000583132	0.00062228	89
Rosa 'Cl Rainbow's End'	20	5.66898e-05	2	0.00573066	0.00126103	0.04625	0.000534056	0.00061726	90
Yulania liliiflora	5	1.41725e-05	2	0.00573066	0.00126103	0.0335	0.00038683	0.000554012	91
Buxus sinica	160	0.000453519	1	0.00286533	0.000630517	0.05	0.000577358	0.000553798	92
Rosa chinensis	5	1.41725e-05	2	0.00573066	0.00126103	0.0295	0.000340641	0.000538616	93
Cycas revoluta	10	2.83449e-05	2	0.00573066	0.00126103	0.025	0.000288679	0.000526019	94
Rosa cv. Cold Roses	75	0.000212587	1	0.00286533	0.000630517	0.063	0.000727471	0.000523525	95
Edgeworthia chrysantha	3	8.50347e-06	2	0.00573066	0.00126103	0.025	0.000288679	0.000519405	96
Rosa 'Golden Scepter'	4	1.1338e-05	2	0.00573066	0.00126103	0.01	0.000115472	0.000462615	97
Physocarpus opulifolius	185	0.000524381	1	0.00286533	0.000630517	0.02	0.000230943	0.000461947	98
Malus sylvestris	6	1.70069e-05	1	0.00286533	0.000630517	0.063	0.000727471	0.000458332	99
Lycium chinense	2	5.66898e-06	2	0.00573066	0.00126103	0.008	9.23773e-05	0.000453027	100
Rosa 'Unconditional Love'	40	0.00011338	1	0.00286533	0.000630517	0.05	0.000577358	0.000440418	101
Lonicera maackii	30	8.50347e-05	1	0.00286533	0.000630517	0.05	0.000577358	0.00043097	102
Juniperus procumbens	80	0.000226759	1	0.00286533	0.000630517	0.025	0.000288679	0.000381985	103
Spiraea salicifolia	80	0.000226759	1	0.00286533	0.000630517	0.025	0.000288679	0.000381985	104
Hypericum calycinum	105	0.000297622	1	0.00286533	0.000630517	0.018	0.000207849	0.000378662	105
Rosa (Climbers Group)	10	2.83449e-05	1	0.00286533	0.000630517	0.038	0.000438792	0.000365885	106
Rosa chinensis 'Slater's Crimson'	10	2.83449e-05	1	0.00286533	0.000630517	0.035	0.000404151	0.000354338	107
Rosa 'Lovers’ Meeting'	20	5.66898e-05	1	0.00286533	0.000630517	0.032	0.000369509	0.000352239	108
Amorpha fruticosa	20	5.66898e-05	1	0.00286533	0.000630517	0.025	0.000288679	0.000325295	109
Podocarpus chinensis	2	5.66898e-06	1	0.00286533	0.000630517	0.028	0.000323321	0.000319835	110
Polyscias fruticosa var. plamata	10	2.83449e-05	1	0.00286533	0.000630517	0.025	0.000288679	0.000315847	111
Rosa 'Tancho'	8	2.26759e-05	1	0.00286533	0.000630517	0.025	0.000288679	0.000313957	112
Tamarix ramosissima	2	5.66898e-06	1	0.00286533	0.000630517	0.025	0.000288679	0.000308288	113
Rosa 'Gold Medal'	35	9.92072e-05	1	0.00286533	0.000630517	0.015	0.000173207	0.000300977	114
Rosa chinensis 'Yellow Peace'	27	7.65313e-05	1	0.00286533	0.000630517	0.015	0.000173207	0.000293419	115
Teucrium fruticans	20	5.66898e-05	1	0.00286533	0.000630517	0.013	0.000150113	0.000279107	116
Acer palmatum var. dissectum	2	5.66898e-06	1	0.00286533	0.000630517	0.015	0.000173207	0.000269798	117
Rosa 'Misty Bubbles'	7	1.98414e-05	1	0.00286533	0.000630517	0.013	0.000150113	0.000266824	118
Chamaerops humilis	5	1.41725e-05	1	0.00286533	0.000630517	0.013	0.000150113	0.000264934	119
Musa basjoo	3	8.50347e-06	1	0.00286533	0.000630517	0.01	0.000115472	0.000251497	120
Abelia chinensis	3	8.50347e-06	1	0.00286533	0.000630517	0.008	9.23773e-05	0.000243799	121
Rosa xanthina	1	2.83449e-06	1	0.00286533	0.000630517	0.008	9.23773e-05	0.00024191	122
Rosa banksiae	1	2.83449e-06	1	0.00286533	0.000630517	0.008	9.23773e-05	0.00024191	123
Euonymus alatus	1	2.83449e-06	1	0.00286533	0.000630517	0.008	9.23773e-05	0.00024191	124
Ficus carica	1	2.83449e-06	1	0.00286533	0.000630517	0.008	9.23773e-05	0.00024191	125
Rosa 'Pink Koster'	2	5.66898e-06	1	0.00286533	0.000630517	0.005	5.77358e-05	0.000231307	126
Dypsis lutescens	1	2.83449e-06	1	0.00286533	0.000630517	0.005	5.77358e-05	0.000230362	127
Yucca filamentosa	1	2.83449e-06	1	0.00286533	0.000630517	0.003	3.46415e-05	0.000222664	128

## Sheet: Ranking of Herbs in Order of im
Species name	Area (total area 27001.7670)	relative multiplicity	Number of occurrences (349)	Frequency (total 1166.4756%)	relative frequency	Total monospecific cover	Relative cover (total cover 8201.7125%）	value	ranking
Cynodon dactylon	6950.12	0.257395	239	0.684814	0.0587079	20.4196	0.248967	0.188357	1
Ophiopogon japonicus	3929.15	0.145515	197	0.56447	0.0483911	12.7674	0.155667	0.116524	2
Iris tectorum	2129.23	0.0788552	87	0.249284	0.0213707	6.51607	0.0794477	0.0598912	3
Oxalis corymbosa	1593.7	0.059022	196	0.561605	0.0481454	4.47677	0.0545834	0.0539169	4
Zoysia japonica	1337.3	0.0495264	55	0.157593	0.0135102	3.7605	0.0458502	0.0362956	5
Erigeron canadensis	418.77	0.015509	255	0.730659	0.0626382	1.68358	0.0205271	0.0328914	6
Lysimachia clethroides	523.96	0.0194047	207	0.593123	0.0508475	1.8734	0.0228416	0.0310312	7
Lolium perenne	840.07	0.0311117	115	0.329513	0.0282486	2.52442	0.0307792	0.0300465	8
Poa annua	594.544	0.0220187	107	0.30659	0.0262835	1.96055	0.0239042	0.0240688	9
Humulus scandens	592.97	0.0219604	89	0.255014	0.021862	1.85767	0.0226498	0.0221574	10
Chenopodium album	207.98	0.00770246	176	0.504298	0.0432326	0.85425	0.0104155	0.0204502	11
Trifolium repens	40.58	0.00150286	55	0.157593	0.0135102	1.5437	0.0188217	0.0112782	12
Cyperus rotundus	206.63	0.00765246	50	0.143266	0.012282	0.959075	0.0116936	0.0105427	13
Phyllostachys propinqua	360.16	0.0133384	17	0.0487106	0.00417588	0.97015	0.0118286	0.00978096	14
Euonymus fortunei	376.55	0.0139454	8	0.0229226	0.00196512	1.06113	0.0129378	0.00961612	15
Ophiopogon bodinieri	321.13	0.0118929	18	0.0515759	0.00442152	0.952575	0.0116143	0.0093096	16
Sonchus oleraceus	24.14	0.000894016	100	0.286533	0.024564	0.10935	0.00133326	0.00893042	17
Lamium amplexicaule	711.22	0.0263398	1	0.00286533	0.00024564	0.0005	6.09629e-06	0.00886383	18
Ixeris chinensis	36.014	0.00133376	93	0.266476	0.0228445	0.131725	0.00160607	0.00859478	19
Eleusine indica	49.27	0.0018247	84	0.240688	0.0206338	0.231225	0.00281923	0.00842589	20
Sedum lineare	254.22	0.00941494	26	0.0744986	0.00638664	0.6518	0.00794712	0.00791623	21
Phragmites australis	238	0.00881424	15	0.0429799	0.0036846	0.67175	0.00819036	0.0068964	22
Amaranthus blitum	23.45	0.000868462	67	0.191977	0.0164579	0.083875	0.00102265	0.00611633	23
Symphyotrichum subulatum	36.4	0.00134806	62	0.17765	0.0152297	0.12825	0.0015637	0.00604714	24
Zephyranthes candida	149.55	0.00553853	30	0.0859599	0.0073692	0.407375	0.00496695	0.00595822	25
Liriope muscari	197.99	0.00733248	13	0.0372493	0.00319332	0.547225	0.00667208	0.00573263	26
Sonchus asper	31.55	0.00116844	52	0.148997	0.0127733	0.130125	0.00158656	0.00517609	27
Lactuca serriola	37.24	0.00137917	49	0.140401	0.0120364	0.16035	0.00195508	0.00512353	28
Causonis japonica	17.78	0.000658475	56	0.160458	0.0137558	0.05345	0.000651693	0.005022	29
Hemerocallis fulva	161.82	0.00599294	12	0.034384	0.00294768	0.4788	0.00583781	0.00492614	30
Cirsium arvense var. integrifolium	5.96	0.000220726	57	0.163324	0.0140015	0.02115	0.000257873	0.00482669	31
Imperata cylindrica	99.05	0.00366828	14	0.0401146	0.00343896	0.541625	0.0066038	0.00457035	32
Rumex crispus	68.71	0.00254465	31	0.0888252	0.00761484	0.272525	0.00332278	0.00449409	33
Euphorbia maculata	6.33	0.000234429	52	0.148997	0.0127733	0.015825	0.000192948	0.00440022	34
Rubia cordifolia	13.62	0.000504411	48	0.137536	0.0117907	0.03665	0.000446858	0.00424733	35
Coreopsis auriculata	185	0.0068514	1	0.00286533	0.00024564	0.4625	0.00563907	0.00424537	36
Dianthus chinensis	109.44	0.00405307	18	0.0515759	0.00442152	0.30235	0.00368643	0.00405367	37
Phyllostachys reticulata	143.3	0.00530706	8	0.0229226	0.00196512	0.4	0.00487703	0.00404974	38
Taraxacum mongolicum	10.94	0.000405159	45	0.12894	0.0110538	0.0546	0.000665715	0.00404156	39
Axonopus compressus	117.21	0.00434083	11	0.0315186	0.00270204	0.382525	0.00466396	0.00390228	40
Hemisteptia lyrata	69.02	0.00255613	24	0.0687679	0.00589536	0.21995	0.00268176	0.00371108	41
Miscanthus sinensis	121.2	0.0044886	8	0.0229226	0.00196512	0.38	0.00463318	0.00369563	42
Veronica persica	26.69	0.000988454	36	0.103152	0.00884304	0.081725	0.000996438	0.00360931	43
Digitaria sanguinalis	9.38	0.000347385	37	0.106017	0.00908868	0.0317	0.000386505	0.00327419	44
Trachelospermum jasminoides	113.4	0.00419973	6	0.017192	0.00147384	0.325	0.00396259	0.00321205	45
Geranium carolinianum	17.14	0.000634773	29	0.0830946	0.00712356	0.09595	0.00116988	0.00297607	46
Alternanthera philoxeroides	69.06	0.00255761	15	0.0429799	0.0036846	0.21915	0.002672	0.0029714	47
Rudbeckia hirta	118.8	0.00439971	3	0.00859599	0.00073692	0.3	0.00365777	0.00293147	48
Festuca elata	104.25	0.00386086	2	0.00573066	0.00049128	0.36375	0.00443505	0.00292906	49
Elymus ciliaris	115.2	0.00426639	1	0.00286533	0.00024564	0.32	0.00390162	0.00280455	50
Artemisia indica	55.74	0.00206431	15	0.0429799	0.0036846	0.20535	0.00250375	0.00275088	51
Impatiens balsamina	65.24	0.00241614	14	0.0401146	0.00343896	0.1946	0.00237268	0.00274259	52
Portulaca oleracea	17.67	0.000654402	26	0.0744986	0.00638664	0.052925	0.000645292	0.00256211	53
Duchesnea indica	42.87	0.00158767	18	0.0515759	0.00442152	0.129225	0.00157559	0.00252826	54
Petunia × hybrida	32.88	0.0012177	21	0.0601719	0.00515844	0.0987	0.00120341	0.00252651	55
Parthenocissus quinquefolia	82.76	0.00306498	7	0.0200573	0.00171948	0.2079	0.00253484	0.00243977	56
Coreopsis basalis	66.4	0.0024591	11	0.0315186	0.00270204	0.1705	0.00207883	0.00241332	57
Solanum nigrum	3.29	0.000121844	28	0.0802292	0.00687792	0.013725	0.000167343	0.00238903	58
Tagetes erecta	71.05	0.00263131	7	0.0200573	0.00171948	0.210125	0.00256196	0.00230425	59
Cymbopogon citratus	68.9	0.00255168	8	0.0229226	0.00196512	0.195	0.00237755	0.00229812	60
Youngia japonica	6.27	0.000232207	26	0.0744986	0.00638664	0.015725	0.000191728	0.00227019	61
Plantago asiatica	1.44	5.33298e-05	26	0.0744986	0.00638664	0.0036	4.38933e-05	0.00216129	62
Artemisia lavandulifolia	34.92	0.00129325	15	0.0429799	0.0036846	0.11255	0.00137227	0.00211671	63
Liriope spicata	85	0.00314794	2	0.00573066	0.00049128	0.2125	0.00259092	0.00207671	64
Rumex acetosa	3.34	0.000123696	24	0.0687679	0.00589536	0.0156	0.000190204	0.00206975	65
Vincetoxicum chinense	18.63	0.000689955	20	0.0573066	0.0049128	0.049075	0.000598351	0.00206703	66
Rudbeckia laciniata	64.64	0.00239392	6	0.017192	0.00147384	0.18785	0.00229038	0.00205271	67
Artemisia argyi	1.85	6.8514e-05	24	0.0687679	0.00589536	0.004625	5.63907e-05	0.00200675	68
Glandularia tenera	74.093	0.00274401	4	0.0114613	0.00098256	0.18775	0.00228916	0.00200524	69
Pennisetum alopecuroides	70	0.00259242	5	0.0143266	0.0012282	0.175	0.0021337	0.00198477	70
Erigeron bonariensis	3.04	0.000112585	22	0.0630372	0.00540408	0.0136	0.000165819	0.00189416	71
Lythrum salicaria	70	0.00259242	2	0.00573066	0.00049128	0.2125	0.00259092	0.00189154	72
Alcea rosea	32.78	0.00121399	13	0.0372493	0.00319332	0.0967	0.00117902	0.00186211	73
Artemisia annua	21.72	0.000804392	15	0.0429799	0.0036846	0.0643	0.000783983	0.00175766	74
Echinacea purpurea	54.6	0.00202209	5	0.0143266	0.0012282	0.165	0.00201177	0.00175402	75
Oenothera biennis	42.96	0.00159101	9	0.025788	0.00221076	0.1154	0.00140702	0.00173626	76
Salvia nemorosa	51.95	0.00192395	5	0.0143266	0.0012282	0.15875	0.00193557	0.00169591	77
Bromus catharticus	26.98	0.000999194	11	0.0315186	0.00270204	0.11145	0.00135886	0.0016867	78
Typha orientalis	60.01	0.00222245	4	0.0114613	0.00098256	0.150025	0.00182919	0.00167807	79
Stellaria media	9.74	0.000360717	17	0.0487106	0.00417588	0.0316	0.000385285	0.00164063	80
Alternanthera sessilis	38.48	0.00142509	9	0.025788	0.00221076	0.1012	0.00123389	0.00162325	81
Elephantopus scaber	0.83	3.07387e-05	19	0.0544413	0.00466716	0.002075	2.52996e-05	0.0015744	82
Penstemon digitalis	36.7	0.00135917	5	0.0143266	0.0012282	0.155	0.00188985	0.00149241	83
Oenothera lindheimeri	29.68	0.00109919	10	0.0286533	0.0024564	0.07545	0.00091993	0.00149184	84
Reineckea carnea	56	0.00207394	1	0.00286533	0.00024564	0.175	0.0021337	0.00148443	85
Convolvulus arvensis	6.74	0.000249613	16	0.0458453	0.00393024	0.01685	0.000205445	0.00146177	86
Zoysia pacifica	50.26	0.00186136	4	0.0114613	0.00098256	0.12565	0.001532	0.00145864	87
Vicia sepium	24.64	0.000912533	10	0.0286533	0.0024564	0.07085	0.000863844	0.00141093	88
Calystegia hederacea	0.84	3.11091e-05	17	0.0487106	0.00417588	0.0021	2.56044e-05	0.00141086	89
Iris pseudacorus	53.2	0.00197024	2	0.00573066	0.00049128	0.145	0.00176792	0.00140981	90
Capsella bursa-pastoris	11.58	0.000428861	13	0.0372493	0.00319332	0.03395	0.000413938	0.00134537	91
Chenopodium ficifolium	0.83	3.07387e-05	16	0.0458453	0.00393024	0.002075	2.52996e-05	0.00132876	92
Medicago lupulina	48.5	0.00179618	2	0.00573066	0.00049128	0.1375	0.00167648	0.00132131	93
Hosta plantaginea var. japonica	32	0.00118511	4	0.0114613	0.00098256	0.1425	0.00173744	0.0013017	94
Glandularia × hybrida	28.05	0.00103882	7	0.0200573	0.00171948	0.085125	0.00103789	0.0012654	95
Farfugium japonicum	37	0.00137028	3	0.00859599	0.00073692	0.1375	0.00167648	0.00126123	96
Acalypha australis	0.88	3.25905e-05	15	0.0429799	0.0036846	0.0022	2.68237e-05	0.001248	97
Polypogon fugax	4.49	0.000166285	14	0.0401146	0.00343896	0.011225	0.000136862	0.00124737	98
Potentilla supina	12.42	0.00045997	11	0.0315186	0.00270204	0.04355	0.000530987	0.001231	99
Viola tricolor	42.4	0.00157027	2	0.00573066	0.00049128	0.1325	0.00161552	0.00122569	100
Plantago major	6.51	0.000241095	12	0.034384	0.00294768	0.031025	0.000378275	0.00118902	101
Hylotelephium verticillatum	44	0.00162952	1	0.00286533	0.00024564	0.1375	0.00167648	0.00118388	102
Heuchera villosa	45	0.00166656	1	0.00286533	0.00024564	0.125	0.00152407	0.00114542	103
Veronica arvensis	11.05	0.000409232	10	0.0286533	0.0024564	0.034425	0.000419729	0.00109512	104
Avena fatua	5.23	0.000193691	11	0.0315186	0.00270204	0.021075	0.000256959	0.0010509	105
Bidens pilosa	33.9	0.00125547	3	0.00859599	0.00073692	0.095	0.00115829	0.00105023	106
Cerastium glomeratum	11.48	0.000425157	9	0.025788	0.00221076	0.0387	0.000471853	0.00103592	107
Arundo donax	33.39	0.00123659	3	0.00859599	0.00073692	0.092725	0.00113056	0.00103469	108
Festuca rubra	12.83	0.000475154	7	0.0200573	0.00171948	0.068075	0.00083001	0.00100821	109
Solidago decurrens	0.65	2.40725e-05	12	0.034384	0.00294768	0.001625	1.98129e-05	0.000997188	110
Hypericum patulum	31	0.00114807	2	0.00573066	0.00049128	0.105	0.00128022	0.000973191	111
Euphorbia helioscopia	2.7	9.99935e-05	11	0.0315186	0.00270204	0.00925	0.000112781	0.000971605	112
Gaura parviflora	18.41	0.000681807	6	0.017192	0.00147384	0.057525	0.000701378	0.000952342	113
Iris lactea	26.3	0.00097401	4	0.0114613	0.00098256	0.07	0.00085348	0.000936683	114
Crepidiastrum sonchifolium	0.6	2.22208e-05	11	0.0315186	0.00270204	0.0015	1.82889e-05	0.000914183	115
Centella asiatica	25	0.000925865	1	0.00286533	0.00024564	0.125	0.00152407	0.000898526	116
Centaurea cineraria	12.24	0.000453304	7	0.0200573	0.00171948	0.0361	0.000440152	0.000870978	117
Ipomoea obscura	6.38	0.000236281	8	0.0229226	0.00196512	0.0232	0.000282868	0.000828089	118
Mentha canadensis	10.12	0.00037479	7	0.0200573	0.00171948	0.0303	0.000369435	0.000821235	119
Viola × wittrockiana	23	0.000851796	3	0.00859599	0.00073692	0.07	0.00085348	0.000814065	120
Dianthus gratianopolitanus	26	0.0009629	2	0.00573066	0.00049128	0.065	0.000792517	0.000748899	121
Helenium autumnale	22.5	0.000833279	2	0.00573066	0.00049128	0.075	0.000914443	0.000746334	122
Tulbaghia violacea	24.5	0.000907348	1	0.00286533	0.00024564	0.0875	0.00106685	0.000739946	123
Viola prionantha	9.56	0.000354051	6	0.017192	0.00147384	0.02565	0.00031274	0.000713543	124
Fragaria vesca	14.16	0.00052441	4	0.0114613	0.00098256	0.0504	0.000614506	0.000707159	125
Bambusa multiplex	24	0.000888831	2	0.00573066	0.00049128	0.06	0.000731555	0.000703888	126
Microstegium vimineum	22.5	0.000833279	2	0.00573066	0.00049128	0.0625	0.000762036	0.000695532	127
Descurainia sophia	8.37	0.00030998	6	0.017192	0.00147384	0.022175	0.00027037	0.00068473	128
Indocalamus latifolius	25.2	0.000933272	1	0.00286533	0.00024564	0.07	0.00085348	0.000677464	129
Pleioblastus viridistriatus	18.04	0.000668104	3	0.00859599	0.00073692	0.0501	0.000610848	0.000671957	130
Phyllostachys aureosulcata	25	0.000925865	1	0.00286533	0.00024564	0.0625	0.000762036	0.000644514	131
Pentas lanceolata	25	0.000925865	1	0.00286533	0.00024564	0.0625	0.000762036	0.000644514	132
Polygonum aviculare	6.24	0.000231096	6	0.017192	0.00147384	0.01785	0.000217637	0.000640858	133
Indocalamus tessellatus	17	0.000629588	3	0.00859599	0.00073692	0.0425	0.000518184	0.000628231	134
Amaranthus viridis	4.28	0.000158508	6	0.017192	0.00147384	0.0177	0.000215809	0.000616052	135
Mazus pumilus	8.24	0.000305165	5	0.0143266	0.0012282	0.0226	0.000275552	0.000602972	136
Cortaderia selloana	11.31	0.000418861	4	0.0114613	0.00098256	0.030025	0.000366082	0.000589168	137
Viola odorata	20	0.000740692	1	0.00286533	0.00024564	0.0625	0.000762036	0.000582789	138
Artemisia scoparia	0.29	1.074e-05	7	0.0200573	0.00171948	0.000725	8.83962e-06	0.000579686	139
Physostegia virginiana	16.3	0.000603664	2	0.00573066	0.00049128	0.05075	0.000618773	0.000571239	140
Coreopsis lanceolata	6.03	0.000223319	5	0.0143266	0.0012282	0.015075	0.000183803	0.000545107	141
Hedera helix 'Discolor'	20	0.000740692	1	0.00286533	0.00024564	0.05	0.000609629	0.000531987	142
Elymus dahuricus	20	0.000740692	1	0.00286533	0.00024564	0.05	0.000609629	0.000531987	143
Pleioblastus cv. Shanbian RuoZhu	20	0.000740692	1	0.00286533	0.00024564	0.05	0.000609629	0.000531987	144
Trigonotis peduncularis	5.36	0.000198506	5	0.0143266	0.0012282	0.0134	0.000163381	0.000530029	145
Mentha spicata	16	0.000592554	2	0.00573066	0.00049128	0.04	0.000487703	0.000523846	146
Dahlia pinnata	14.2	0.000525892	2	0.00573066	0.00049128	0.0425	0.000518184	0.000511785	147
Arenaria serpyllifolia	3.11	0.000115178	5	0.0143266	0.0012282	0.0153	0.000186546	0.000509975	148
Oenothera rosea	18	0.000666623	1	0.00286533	0.00024564	0.05	0.000609629	0.000507297	149
Brassica oleracea	11.09	0.000410714	3	0.00859599	0.00073692	0.030225	0.000368521	0.000505385	150
Erigeron philadelphicus	15.07	0.000558112	2	0.00573066	0.00049128	0.037675	0.000459355	0.000502916	151
Oxalis pes-caprae	0.27	9.99935e-06	6	0.017192	0.00147384	0.000675	8.22999e-06	0.000497356	152
Coreopsis grandiflora	11.96	0.000442934	2	0.00573066	0.00049128	0.03675	0.000448077	0.000460764	153
Viola philippica	12.4	0.000459229	2	0.00573066	0.00049128	0.0325	0.000396259	0.000448923	154
Avena sativa	7.11	0.000263316	3	0.00859599	0.00073692	0.025025	0.000305119	0.000435118	155
Helianthus tuberosus	2.5	9.25865e-05	4	0.0114613	0.00098256	0.01775	0.000216418	0.000430521	156
Bashania yongdeensis	15	0.000555519	1	0.00286533	0.00024564	0.0375	0.000457222	0.00041946	157
Centaurea cyanus	15	0.000555519	1	0.00286533	0.00024564	0.0375	0.000457222	0.00041946	158
Stipa capillata	15	0.000555519	1	0.00286533	0.00024564	0.0375	0.000457222	0.00041946	159
Erigeron sumatrensis	0.39	1.44435e-05	5	0.0143266	0.0012282	0.000975	1.18878e-05	0.000418177	160
Paederia foetida	0.19	7.03658e-06	5	0.0143266	0.0012282	0.000475	5.79147e-06	0.000413676	161
Echinochloa crus-galli	5.09	0.000188506	3	0.00859599	0.00073692	0.025225	0.000307558	0.000410995	162
Leymus arenarius	9.4	0.000348125	2	0.00573066	0.00049128	0.03	0.000365777	0.000401727	163
Ajuga multiflora	13.5	0.000499967	1	0.00286533	0.00024564	0.0375	0.000457222	0.000400943	164
Torenia fournieri	13.5	0.000499967	1	0.00286533	0.00024564	0.0375	0.000457222	0.000400943	165
Galega officinalis	13.5	0.000499967	1	0.00286533	0.00024564	0.0375	0.000457222	0.000400943	166
Salvia purpurea	6.9	0.000255539	1	0.00286533	0.00024564	0.0575	0.000701073	0.000400751	167
Juncus effusus	5	0.000185173	2	0.00573066	0.00049128	0.0425	0.000518184	0.000398212	168
Vitis vinifera	6.1	0.000225911	3	0.00859599	0.00073692	0.0175	0.00021337	0.000392067	169
Mirabilis jalapa	8.8	0.000325905	2	0.00573066	0.00049128	0.0275	0.000335296	0.00038416	170
Hemerocallis lilioasphodelus	12	0.000444415	1	0.00286533	0.00024564	0.0375	0.000457222	0.000382426	171
Galium bungei	10.5	0.000388863	1	0.00286533	0.00024564	0.0375	0.000457222	0.000363908	172
Potentilla chinensis	6	0.000222208	2	0.00573066	0.00049128	0.03	0.000365777	0.000359755	173
Abutilon theophrasti	3.09	0.000114437	3	0.00859599	0.00073692	0.015225	0.000185632	0.000345663	174
Galium spurium	4.1	0.000151842	3	0.00859599	0.00073692	0.0106	0.000129241	0.000339334	175
Bromus japonicus	0.11	4.07381e-06	4	0.0114613	0.00098256	0.000275	3.35296e-06	0.000329995	176
Muhlenbergia capillaris	5.2	0.00019258	2	0.00573066	0.00049128	0.025	0.000304814	0.000329558	177
Dichondra micrantha	7.07	0.000261835	2	0.00573066	0.00049128	0.017675	0.000215504	0.000322873	178
Begonia cucullata	7	0.000259242	2	0.00573066	0.00049128	0.0175	0.00021337	0.000321297	179
Wisteria sinensis	7	0.000259242	2	0.00573066	0.00049128	0.0175	0.00021337	0.000321297	180
Hemerocallis hybridus	10	0.000370346	1	0.00286533	0.00024564	0.025	0.000304814	0.000306933	181
Calendula officinalis	10	0.000370346	1	0.00286533	0.00024564	0.025	0.000304814	0.000306933	182
Lonicera ligustrina var. yunnanensis	10	0.000370346	1	0.00286533	0.00024564	0.025	0.000304814	0.000306933	183
Celosia argentea	10	0.000370346	1	0.00286533	0.00024564	0.025	0.000304814	0.000306933	184
Phyllostachys vivax	10	0.000370346	1	0.00286533	0.00024564	0.025	0.000304814	0.000306933	185
Allium giganteum	6.2	0.000229615	2	0.00573066	0.00049128	0.0155	0.000188985	0.000303293	186
Dianthus barbatus	9	0.000333312	1	0.00286533	0.00024564	0.025	0.000304814	0.000294589	187
Euphorbia peplus	3.6	0.000133325	2	0.00573066	0.00049128	0.02	0.000243852	0.000289485	188
Cosmos bipinnatus	5.07	0.000187765	2	0.00573066	0.00049128	0.012675	0.000154541	0.000277862	189
Pseudosasa japonica	5.07	0.000187765	2	0.00573066	0.00049128	0.012675	0.000154541	0.000277862	190
Phyllostachys aureosulcata cv. Spectabilis	5	0.000185173	2	0.00573066	0.00049128	0.0126	0.000153626	0.000276693	191
Dianthus caryophyllus	5.01	0.000185543	2	0.00573066	0.00049128	0.012525	0.000152712	0.000276512	192
Gynostemma pentaphyllum	1.27	4.7034e-05	3	0.00859599	0.00073692	0.003175	3.87114e-05	0.000274222	193
Eupatorium fortunei	4	0.000148138	2	0.00573066	0.00049128	0.0125	0.000152407	0.000263942	194
Carex nudicarpa	6	0.000222208	1	0.00286533	0.00024564	0.025	0.000304814	0.000257554	195
Festuca glauca	4	0.000148138	2	0.00573066	0.00049128	0.01	0.000121926	0.000253781	196
Cucumis sativus	0.2	7.40692e-06	3	0.00859599	0.00073692	0.0005	6.09629e-06	0.000250141	197
Agropyron cristatum	0.18	6.66623e-06	3	0.00859599	0.00073692	0.00045	5.48666e-06	0.000249691	198
Phytolacca americana	0.17	6.29588e-06	3	0.00859599	0.00073692	0.000475	5.79147e-06	0.000249669	199
Neotrinia splendens	0.16	5.92554e-06	3	0.00859599	0.00073692	0.0004	4.87703e-06	0.000249241	200
Cuscuta chinensis	0.16	5.92554e-06	3	0.00859599	0.00073692	0.0004	4.87703e-06	0.000249241	201
Veronica hederifolia	0.15	5.55519e-06	3	0.00859599	0.00073692	0.000375	4.57222e-06	0.000249016	202
Artemisia capillaris	0.14	5.18485e-06	3	0.00859599	0.00073692	0.00035	4.2674e-06	0.000248791	203
Panicum repens	0.12	4.44415e-06	3	0.00859599	0.00073692	0.0003	3.65777e-06	0.000248341	204
Lolium multiflorum	0.11	4.07381e-06	3	0.00859599	0.00073692	0.000275	3.35296e-06	0.000248115	205
Bromus inermis	5	0.000185173	1	0.00286533	0.00024564	0.025	0.000304814	0.000245209	206
Oenothera speciosa	2.4	8.88831e-05	2	0.00573066	0.00049128	0.01	0.000121926	0.00023403	207
Aspidistra elatior	3.09	0.000114437	2	0.00573066	0.00049128	0.007725	9.41876e-05	0.000233301	208
Verbena officinalis	2.08	7.7032e-05	2	0.00573066	0.00049128	0.0102	0.000124364	0.000230892	209
Acorus calamus	2.4	8.88831e-05	2	0.00573066	0.00049128	0.00825	0.000100589	0.000226917	210
Bothriospermum zeylanicum	3	0.000111104	1	0.00286533	0.00024564	0.025	0.000304814	0.000220519	211
Eragrostis pilosa	6	0.000222208	1	0.00286533	0.00024564	0.015	0.000182889	0.000216912	212
Plantago lanceolata	1.81	6.70327e-05	2	0.00573066	0.00049128	0.007525	9.17491e-05	0.000216687	213
Rehmannia glutinosa	2.08	7.7032e-05	2	0.00573066	0.00049128	0.0052	6.34014e-05	0.000210571	214
Pelargonium hortorum	2	7.40692e-05	2	0.00573066	0.00049128	0.005	6.09629e-05	0.000208771	215
Lactuca sativa	1.81	6.70327e-05	2	0.00573066	0.00049128	0.005025	6.12677e-05	0.000206527	216
Rorippa palustris	1.49	5.51816e-05	2	0.00573066	0.00049128	0.005225	6.37062e-05	0.000203389	217
Physalis peruviana	0.87	3.22201e-05	2	0.00573066	0.00049128	0.005175	6.30966e-05	0.000195532	218
Heliopsis helianthoides var. scabra	5	0.000185173	1	0.00286533	0.00024564	0.0125	0.000152407	0.000194407	219
Campanula medium	5	0.000185173	1	0.00286533	0.00024564	0.0125	0.000152407	0.000194407	220
Clarkia amoena	5	0.000185173	1	0.00286533	0.00024564	0.0125	0.000152407	0.000194407	221
Dendrocalamus membranaceus	5	0.000185173	1	0.00286533	0.00024564	0.0125	0.000152407	0.000194407	222
Cuphea platycentra	5	0.000185173	1	0.00286533	0.00024564	0.0125	0.000152407	0.000194407	223
Rudbeckia fulgida	5	0.000185173	1	0.00286533	0.00024564	0.0125	0.000152407	0.000194407	224
Nymphaea tetragona	5	0.000185173	1	0.00286533	0.00024564	0.0125	0.000152407	0.000194407	225
Ageratum houstonianum	5	0.000185173	1	0.00286533	0.00024564	0.0125	0.000152407	0.000194407	226
Coreopsis tinctoria	0.8	2.96277e-05	2	0.00573066	0.00049128	0.00375	4.57222e-05	0.000188877	227
Salvia farinacea	4.5	0.000166656	1	0.00286533	0.00024564	0.0125	0.000152407	0.000188234	228
Melilotus suaveolens	1.06	3.92567e-05	2	0.00573066	0.00049128	0.00265	3.23103e-05	0.000187616	229
Cardamine flexuosa	0.82	3.03684e-05	2	0.00573066	0.00049128	0.00205	2.49948e-05	0.000182214	230
Dysphania ambrosioides	0.51	1.88877e-05	2	0.00573066	0.00049128	0.002525	3.07863e-05	0.000180318	231
Paederia cruddasiana	3.5	0.000129621	1	0.00286533	0.00024564	0.0125	0.000152407	0.000175889	232
Dianthus plumarius	3.5	0.000129621	1	0.00286533	0.00024564	0.0125	0.000152407	0.000175889	233
Mesembryanthemum nodiflorum	3	0.000111104	1	0.00286533	0.00024564	0.0125	0.000152407	0.000169717	234
Helianthus annuus	3	0.000111104	1	0.00286533	0.00024564	0.0125	0.000152407	0.000169717	235
Solanum lycopersicum	0.16	5.92554e-06	2	0.00573066	0.00049128	0.0004	4.87703e-06	0.000167361	236
Veronica polita	0.15	5.55519e-06	2	0.00573066	0.00049128	0.000375	4.57222e-06	0.000167136	237
Phytolacca acinosa	0.15	5.55519e-06	2	0.00573066	0.00049128	0.000375	4.57222e-06	0.000167136	238
Sedum bulbiferum	0.14	5.18485e-06	2	0.00573066	0.00049128	0.00035	4.2674e-06	0.000166911	239
Rorippa indica	0.13	4.8145e-06	2	0.00573066	0.00049128	0.000325	3.96259e-06	0.000166686	240
Euphorbia humifusa	0.1	3.70346e-06	2	0.00573066	0.00049128	0.00025	3.04814e-06	0.00016601	241
Lepidium apetalum	0.09	3.33312e-06	2	0.00573066	0.00049128	0.000225	2.74333e-06	0.000165785	242
Ixeris polycephala	0.09	3.33312e-06	2	0.00573066	0.00049128	0.000225	2.74333e-06	0.000165785	243
Dioscorea zingiberensis	0.08	2.96277e-06	2	0.00573066	0.00049128	0.0002	2.43852e-06	0.00016556	244
Persicaria longiseta	0.07	2.59242e-06	2	0.00573066	0.00049128	0.000175	2.1337e-06	0.000165335	245
Anthemis tinctoria	1.5	5.55519e-05	1	0.00286533	0.00024564	0.0125	0.000152407	0.0001512	246
Solidago canadensis	3	0.000111104	1	0.00286533	0.00024564	0.0075	9.14443e-05	0.000149396	247
Gueldenstaedtia verna	3	0.000111104	1	0.00286533	0.00024564	0.0075	9.14443e-05	0.000149396	248
Inula japonica	3	0.000111104	1	0.00286533	0.00024564	0.0075	9.14443e-05	0.000149396	249
Persicaria microcephala	2.7	9.99935e-05	1	0.00286533	0.00024564	0.0075	9.14443e-05	0.000145693	250
Bergenia crassifolia	2.4	8.88831e-05	1	0.00286533	0.00024564	0.0075	9.14443e-05	0.000141989	251
Hylotelephium erythrostictum	2	7.40692e-05	1	0.00286533	0.00024564	0.005	6.09629e-05	0.000126891	252
Lapsanastrum apogonoides	2	7.40692e-05	1	0.00286533	0.00024564	0.005	6.09629e-05	0.000126891	253
Chromolaena odorata	2	7.40692e-05	1	0.00286533	0.00024564	0.005	6.09629e-05	0.000126891	254
Phedimus aizoon	2	7.40692e-05	1	0.00286533	0.00024564	0.005	6.09629e-05	0.000126891	255
Chrysanthemum multicaule	2	7.40692e-05	1	0.00286533	0.00024564	0.005	6.09629e-05	0.000126891	256
Trimezia martinicensis	2	7.40692e-05	1	0.00286533	0.00024564	0.005	6.09629e-05	0.000126891	257
Ocimum basilicum	2	7.40692e-05	1	0.00286533	0.00024564	0.005	6.09629e-05	0.000126891	258
Lactuca sativa var. ramosa	2	7.40692e-05	1	0.00286533	0.00024564	0.005	6.09629e-05	0.000126891	259
Verbena rigida	2	7.40692e-05	1	0.00286533	0.00024564	0.005	6.09629e-05	0.000126891	260
Vicia hirsuta	2	7.40692e-05	1	0.00286533	0.00024564	0.005	6.09629e-05	0.000126891	261
Helianthus debilis	2	7.40692e-05	1	0.00286533	0.00024564	0.005	6.09629e-05	0.000126891	262
Dimorphotheca pluvialis	2	7.40692e-05	1	0.00286533	0.00024564	0.005	6.09629e-05	0.000126891	263
Tradescantia pallida	2	7.40692e-05	1	0.00286533	0.00024564	0.005	6.09629e-05	0.000126891	264
Hedera nepalensis var. sinensis	1.8	6.66623e-05	1	0.00286533	0.00024564	0.005	6.09629e-05	0.000124422	265
Glebionis coronaria	1.8	6.66623e-05	1	0.00286533	0.00024564	0.005	6.09629e-05	0.000124422	266
Lobelia erinus	1.6	5.92554e-05	1	0.00286533	0.00024564	0.005	6.09629e-05	0.000121953	267
Tradescantia ohiensis	1.2	4.44415e-05	1	0.00286533	0.00024564	0.005	6.09629e-05	0.000117015	268
Abelmoschus manihot	1	3.70346e-05	1	0.00286533	0.00024564	0.005	6.09629e-05	0.000114546	269
Erigeron karvinskianus	1	3.70346e-05	1	0.00286533	0.00024564	0.005	6.09629e-05	0.000114546	270
Euphorbia prostrata	1	3.70346e-05	1	0.00286533	0.00024564	0.005	6.09629e-05	0.000114546	271
Viola yunnanfuensis	1.35	4.99967e-05	1	0.00286533	0.00024564	0.00375	4.57222e-05	0.000113786	272
Canscora andrographioides	0.8	2.96277e-05	1	0.00286533	0.00024564	0.005	6.09629e-05	0.000112077	273
Medicago sativa	0.8	2.96277e-05	1	0.00286533	0.00024564	0.005	6.09629e-05	0.000112077	274
Gaillardia aristata	0.8	2.96277e-05	1	0.00286533	0.00024564	0.005	6.09629e-05	0.000112077	275
Lupinus polyphyllus	1	3.70346e-05	1	0.00286533	0.00024564	0.0025	3.04814e-05	0.000104385	276
Canna indica	1	3.70346e-05	1	0.00286533	0.00024564	0.0025	3.04814e-05	0.000104385	277
Aquilegia vulgaris	1	3.70346e-05	1	0.00286533	0.00024564	0.0025	3.04814e-05	0.000104385	278
Heuchera micrantha	1	3.70346e-05	1	0.00286533	0.00024564	0.0025	3.04814e-05	0.000104385	279
Hydrocotyle sibthorpioides	1	3.70346e-05	1	0.00286533	0.00024564	0.0025	3.04814e-05	0.000104385	280
Hosta ventricosa	1	3.70346e-05	1	0.00286533	0.00024564	0.0025	3.04814e-05	0.000104385	281
Zinnia elegans	0.5	1.85173e-05	1	0.00286533	0.00024564	0.0025	3.04814e-05	9.82129e-05	282
Morinda umbellata subsp. obovata	0.5	1.85173e-05	1	0.00286533	0.00024564	0.0025	3.04814e-05	9.82129e-05	283
Calamagrostis epigeios	0.64	2.37022e-05	1	0.00286533	0.00024564	0.002	2.43852e-05	9.79091e-05	284
Canna × generalis	0.3	1.11104e-05	1	0.00286533	0.00024564	0.0025	3.04814e-05	9.57439e-05	285
Fallopia convolvulus	0.6	2.22208e-05	1	0.00286533	0.00024564	0.0015	1.82889e-05	9.53832e-05	286
Sedum sarmentosum	0.5	1.85173e-05	1	0.00286533	0.00024564	0.00125	1.52407e-05	9.31326e-05	287
Lagopsis supina	0.5	1.85173e-05	1	0.00286533	0.00024564	0.00125	1.52407e-05	9.31326e-05	288
Paeonia lactiflora	0.4	1.48138e-05	1	0.00286533	0.00024564	0.00125	1.52407e-05	9.18982e-05	289
Oenothera laciniata	0.08	2.96277e-06	1	0.00286533	0.00024564	0.002	2.43852e-05	9.09959e-05	290
Stellaria aquatica	0.24	8.88831e-06	1	0.00286533	0.00024564	0.001	1.21926e-05	8.89069e-05	291
Ipomoea batatas	0.06	2.22208e-06	1	0.00286533	0.00024564	0.0015	1.82889e-05	8.87169e-05	292
Phleum paniculatum	0.2	7.40692e-06	1	0.00286533	0.00024564	0.0005	6.09629e-06	8.6381e-05	293
Emilia sonchifolia	0.2	7.40692e-06	1	0.00286533	0.00024564	0.0005	6.09629e-06	8.6381e-05	294
Pinellia ternata	0.1	3.70346e-06	1	0.00286533	0.00024564	0.00025	3.04814e-06	8.41305e-05	295
Solanum melongena	0.1	3.70346e-06	1	0.00286533	0.00024564	0.00025	3.04814e-06	8.41305e-05	296
Parthenocissus tricuspidata	0.09	3.33312e-06	1	0.00286533	0.00024564	0.000225	2.74333e-06	8.39054e-05	297
Mimosa pudica	0.09	3.33312e-06	1	0.00286533	0.00024564	0.000225	2.74333e-06	8.39054e-05	298
Scorzonera albicaulis	0.09	3.33312e-06	1	0.00286533	0.00024564	0.000225	2.74333e-06	8.39054e-05	299
Hemerocallis citrina	0.09	3.33312e-06	1	0.00286533	0.00024564	0.000225	2.74333e-06	8.39054e-05	300
Ranunculus japonicus	0.09	3.33312e-06	1	0.00286533	0.00024564	0.000225	2.74333e-06	8.39054e-05	301
Pseudognaphalium affine	0.09	3.33312e-06	1	0.00286533	0.00024564	0.000225	2.74333e-06	8.39054e-05	302
Chrysanthemum indicum	0.09	3.33312e-06	1	0.00286533	0.00024564	0.000225	2.74333e-06	8.39054e-05	303
Brassica oleracea var. acephala	0.09	3.33312e-06	1	0.00286533	0.00024564	0.000225	2.74333e-06	8.39054e-05	304
Dysphania schraderiana	0.08	2.96277e-06	1	0.00286533	0.00024564	0.0002	2.43852e-06	8.36804e-05	305
Zehneria japonica	0.08	2.96277e-06	1	0.00286533	0.00024564	0.0002	2.43852e-06	8.36804e-05	306
Ambrosia artemisiifolia	0.08	2.96277e-06	1	0.00286533	0.00024564	0.0002	2.43852e-06	8.36804e-05	307
Erigeron annuus	0.08	2.96277e-06	1	0.00286533	0.00024564	0.0002	2.43852e-06	8.36804e-05	308
Stellaria alsine	0.06	2.22208e-06	1	0.00286533	0.00024564	0.00025	3.04814e-06	8.36367e-05	309
Bothriospermum secundum	0.07	2.59242e-06	1	0.00286533	0.00024564	0.000175	2.1337e-06	8.34553e-05	310
Erigeron acris	0.07	2.59242e-06	1	0.00286533	0.00024564	0.000175	2.1337e-06	8.34553e-05	311
Persicaria lapathifolia	0.07	2.59242e-06	1	0.00286533	0.00024564	0.000175	2.1337e-06	8.34553e-05	312
Paspalum dilatatum	0.06	2.22208e-06	1	0.00286533	0.00024564	0.00015	1.82889e-06	8.32303e-05	313
Cyclospermum leptophyllum	0.06	2.22208e-06	1	0.00286533	0.00024564	0.00015	1.82889e-06	8.32303e-05	314
Triticum aestivum	0.06	2.22208e-06	1	0.00286533	0.00024564	0.00015	1.82889e-06	8.32303e-05	315
Perilla frutescens	0.06	2.22208e-06	1	0.00286533	0.00024564	0.00015	1.82889e-06	8.32303e-05	316
Fatoua villosa	0.048	1.77766e-06	1	0.00286533	0.00024564	0.00015	1.82889e-06	8.30821e-05	317
Plantago virginica	0.05	1.85173e-06	1	0.00286533	0.00024564	0.000125	1.52407e-06	8.30052e-05	318
Amaranthus blitoides	0.05	1.85173e-06	1	0.00286533	0.00024564	0.000125	1.52407e-06	8.30052e-05	319
Helianthus maximiliani	0.05	1.85173e-06	1	0.00286533	0.00024564	0.000125	1.52407e-06	8.30052e-05	320
Cardamine occulta	0.05	1.85173e-06	1	0.00286533	0.00024564	0.000125	1.52407e-06	8.30052e-05	321
Campsis grandiflora	0.04	1.48138e-06	1	0.00286533	0.00024564	0.0001	1.21926e-06	8.27802e-05	322
Achillea millefolium	0.04	1.48138e-06	1	0.00286533	0.00024564	0.0001	1.21926e-06	8.27802e-05	323
Viola inconspicua	0.04	1.48138e-06	1	0.00286533	0.00024564	0.0001	1.21926e-06	8.27802e-05	324
Bolboschoenus planiculmis	0.03	1.11104e-06	1	0.00286533	0.00024564	7.5e-05	9.14443e-07	8.25551e-05	325
Phaseolus vulgaris	0.03	1.11104e-06	1	0.00286533	0.00024564	7.5e-05	9.14443e-07	8.25551e-05	326
Senna tora	0.03	1.11104e-06	1	0.00286533	0.00024564	7.5e-05	9.14443e-07	8.25551e-05	327
Alopecurus aequalis	0.03	1.11104e-06	1	0.00286533	0.00024564	7.5e-05	9.14443e-07	8.25551e-05	328
Momordica charantia	0.03	1.11104e-06	1	0.00286533	0.00024564	7.5e-05	9.14443e-07	8.25551e-05	329
Artemisia selengensis	0.03	1.11104e-06	1	0.00286533	0.00024564	7.5e-05	9.14443e-07	8.25551e-05	330
Datura stramonium	0.03	1.11104e-06	1	0.00286533	0.00024564	7.5e-05	9.14443e-07	8.25551e-05	331
Chasmanthium latifolium	0.03	1.11104e-06	1	0.00286533	0.00024564	7.5e-05	9.14443e-07	8.25551e-05	332
Aster indicus	0.02	7.40692e-07	1	0.00286533	0.00024564	5e-05	6.09629e-07	8.23301e-05	333
Cynanchum auriculatum	0.02	7.40692e-07	1	0.00286533	0.00024564	5e-05	6.09629e-07	8.23301e-05	334
Paspalum thunbergii	0.02	7.40692e-07	1	0.00286533	0.00024564	5e-05	6.09629e-07	8.23301e-05	335
Viola arcuata	0.02	7.40692e-07	1	0.00286533	0.00024564	5e-05	6.09629e-07	8.23301e-05	336
Teucrium japonicum	0.02	7.40692e-07	1	0.00286533	0.00024564	5e-05	6.09629e-07	8.23301e-05	337
Citrullus lanatus	0.02	7.40692e-07	1	0.00286533	0.00024564	5e-05	6.09629e-07	8.23301e-05	338
Solanum tuberosum	0.01	3.70346e-07	1	0.00286533	0.00024564	2.5e-05	3.04814e-07	8.2105e-05	339
Ipomoea biflora	0.01	3.70346e-07	1	0.00286533	0.00024564	2.5e-05	3.04814e-07	8.2105e-05	340
Richardia scabra	0.01	3.70346e-07	1	0.00286533	0.00024564	2.5e-05	3.04814e-07	8.2105e-05	341
Hydrocotyle vulgaris	0.01	3.70346e-07	1	0.00286533	0.00024564	2.5e-05	3.04814e-07	8.2105e-05	342
